# Supplementary material for: Bis(2-hy­droxy­ethanaminium) tetra­chloridopalladate(II)
Source: Acta Crystallogr Sect E Struct Rep Online. 2010 Nov 13;66(Pt 12):m1551–2. doi: 10.1107/S1600536810045435 (PMC3011756; doi:10.1107/S1600536810045435)
Supplement: Supplementary file 2 [file e-66-m1551-Isup2.hkl]

# 
# h,k,l, Fc-squared, Fo-squared, sigma(Fo-squared) and status flag 
# 
data_I
_shelx_title 'DARKWA130 IN P21/C' 
_shelx_refln_list_code          4 
_shelx_F_calc_maximum      143.15 
_exptl_crystal_F_000       368.00 
_reflns_d_resolution_high  0.6992 
 
loop_ 
 _symmetry_equiv_pos_as_xyz 
 'x, y, z' 
 '-x, y+1/2, -z+1/2' 
 '-x, -y, -z' 
 'x, -y-1/2, z-1/2' 
 
_cell_length_a     8.9401 
_cell_length_b     8.1621 
_cell_length_c     8.5921 
_cell_angle_alpha  90.000 
_cell_angle_beta  103.445 
_cell_angle_gamma  90.000 
 
_shelx_F_squared_multiplier     1.000 
 
loop_ 
 _refln_index_h 
 _refln_index_k 
 _refln_index_l 
 _refln_F_squared_calc 
 _refln_F_squared_meas 
 _refln_F_squared_sigma 
 _refln_observed_status 
   2   0   0     1872.77     1922.69     24.78 o 
   3   0   0    15635.35    15957.06    210.02 o 
   4   0   0    18892.86    19745.49    263.71 o 
   5   0   0     5654.25     5624.34     54.64 o 
   6   0   0        1.96       10.22      1.49 o 
   7   0   0     3556.50     3549.68     40.38 o 
   8   0   0     3478.79     3475.65     40.41 o 
  11   0   0      875.46      891.94     31.46 o 
  12   0   0      545.88      622.50     25.97 o 
   1   1   0       11.39       16.54      1.50 o 
   3   1   0     6470.86     6699.19     58.60 o 
   4   1   0      176.34      166.08      2.81 o 
   5   1   0      662.66      611.00      6.74 o 
   6   1   0      967.40      979.31     11.90 o 
   7   1   0     1010.22      993.14     13.31 o 
   8   1   0      374.56      371.33      6.10 o 
   9   1   0       46.19       42.35      2.82 o 
  10   1   0      304.91      291.02      5.93 o 
  11   1   0       47.70       45.81      2.88 o 
  12   1   0        0.41        0.99      2.05 o 
   1   2   0     2390.37     2352.55     18.95 o 
   3   2   0     3423.77     3451.29     26.25 o 
   4   2   0     9402.60     9411.76     72.81 o 
   5   2   0     1243.26     1252.31     12.96 o 
   6   2   0      423.27      430.26      6.66 o 
   7   2   0     2664.46     2692.33     39.49 o 
   8   2   0     6330.59     6277.03     59.85 o 
   9   2   0      877.30      870.77     12.71 o 
  10   2   0      760.19      727.35     11.73 o 
  11   2   0     2791.42     2757.86     31.62 o 
  12   2   0     1869.35     1904.29     21.91 o 
   1   3   0     2251.39     2309.26     17.30 o 
   2   3   0       55.41       63.46      1.64 o 
   3   3   0      939.02     1011.76      8.76 o 
   4   3   0      180.03      177.39      3.07 o 
   5   3   0     2366.25     2423.57     18.62 o 
   6   3   0       36.72       38.23      2.37 o 
   7   3   0       48.27       47.96      3.07 o 
   8   3   0      320.09      327.02      7.24 o 
   9   3   0      225.84      242.67     10.22 o 
  10   3   0        0.42       -1.42      1.85 o 
  11   3   0      135.98      142.18      6.58 o 
  12   3   0      104.63       97.82      6.20 o 
   0   4   0     7452.15     7316.95     74.18 o 
   1   4   0     4003.31     4004.39     28.94 o 
   2   4   0     1154.25     1151.83     10.76 o 
   3   4   0     3070.31     3060.63     25.51 o 
   4   4   0     6169.50     6276.01     43.42 o 
   5   4   0     1715.05     1727.94     14.63 o 
   6   4   0      670.74      692.36     10.63 o 
   7   4   0     2126.31     2123.80     24.71 o 
   8   4   0     2279.40     2243.66     28.60 o 
   9   4   0      827.21      808.29     13.90 o 
  10   4   0      483.74      464.37     15.03 o 
  11   4   0      999.67      987.15     16.66 o 
   1   5   0     1249.35     1251.00      9.68 o 
   2   5   0        4.43        4.10      0.90 o 
   3   5   0      409.08      415.73      5.85 o 
   4   5   0      185.59      174.22      4.29 o 
   5   5   0     1863.35     1907.17     16.87 o 
   6   5   0       17.57       17.62      2.00 o 
   7   5   0       55.35       67.43      3.81 o 
   8   5   0      371.79      384.76     10.98 o 
   9   5   0      277.06      274.02      8.16 o 
  10   5   0        1.17        5.43      2.52 o 
  11   5   0       99.85      112.92      7.00 o 
   0   6   0     7166.85     7058.05     67.73 o 
   1   6   0     4346.28     4370.01     31.39 o 
   2   6   0     3986.85     4049.79     34.33 o 
   3   6   0     2991.85     2965.68     28.43 o 
   4   6   0     4276.98     4279.00     37.55 o 
   5   6   0     2150.41     2132.28     19.92 o 
   6   6   0      782.63      793.97     11.86 o 
   7   6   0     1549.83     1571.42     20.57 o 
   8   6   0      495.50      507.50     16.36 o 
   9   6   0      676.20      666.96     14.99 o 
  10   6   0      198.21      192.04      8.35 o 
   1   7   0      196.47      192.76      3.54 o 
   2   7   0       91.96       99.68      2.95 o 
   3   7   0     1941.61     1951.62     20.93 o 
   4   7   0       41.56       40.45      2.82 o 
   5   7   0       64.95       60.96      3.65 o 
   6   7   0      528.35      513.50     10.80 o 
   7   7   0     1083.49     1121.77     19.21 o 
   8   7   0       78.58       76.71      6.13 o 
   9   7   0        5.33       11.97      3.94 o 
   0   8   0       56.29       61.10      6.84 o 
   1   8   0      577.07      599.46     12.23 o 
   2   8   0       88.43       94.46      3.34 o 
   3   8   0      342.08      358.67      9.49 o 
   4   8   0      927.62      916.44     28.11 o 
   5   8   0      523.55      526.16     10.55 o 
   6   8   0     1050.75     1090.53     26.71 o 
   7   8   0      743.23      746.16     22.83 o 
   8   8   0     1360.43     1361.17     30.29 o 
   9   8   0     1235.90     1280.60     40.38 o 
   1   9   0      756.05      766.26     10.18 o 
   2   9   0        0.67        1.49      1.20 o 
   3   9   0        7.31       11.47      1.66 o 
   4   9   0      189.28      200.86      6.32 o 
   5   9   0      946.18      957.80     16.62 o 
   6   9   0      107.41      109.94      7.06 o 
   7   9   0        0.41        2.09      2.71 o 
   0  10   0     1964.29     1938.29     34.34 o 
   1  10   0     1476.62     1487.75     18.62 o 
   2  10   0     1704.46     1727.69     21.00 o 
   3  10   0     1147.36     1162.98     18.16 o 
   4  10   0     1043.65     1024.83     15.95 o 
   5  10   0     1097.07     1087.72     17.80 o 
   6  10   0      540.29      557.31     14.46 o 
   1  11   0      238.63      236.31      6.43 o 
   2  11   0       31.14       24.79      2.83 o 
   3  11   0      273.98      294.42      9.83 o 
   4  11   0        0.03        1.24      1.81 o 
 -12   1   1     1461.27     1443.65     18.46 o 
 -11   1   1     1633.09     1603.44     19.05 o 
 -10   1   1      577.85      557.53      8.20 o 
  -9   1   1      793.01      784.00     11.19 o 
  -8   1   1     4704.62     4629.65     42.27 o 
  -7   1   1     4560.28     4613.93     41.49 o 
  -6   1   1     1699.05     1715.14     16.33 o 
  -5   1   1     3942.22     3948.18     34.48 o 
  -4   1   1    14095.65    13982.15    112.48 o 
  -3   1   1     5827.73     6010.25     46.52 o 
  -2   1   1     7141.56     7060.20     60.79 o 
   1   1   1     7950.44     8039.45     92.09 o 
   2   1   1     1472.97     1342.77     12.63 o 
   3   1   1     9729.51     9745.65     78.98 o 
   4   1   1     4433.96     4362.37     33.79 o 
   5   1   1      109.77      113.04      2.65 o 
   6   1   1     1428.96     1451.62     12.91 o 
   7   1   1     2812.92     2798.81     22.58 o 
   8   1   1     1224.79     1217.24     12.74 o 
   9   1   1       71.63       67.06      3.34 o 
  10   1   1      491.97      458.52      7.88 o 
  11   1   1     1900.80     1902.02     28.80 o 
  12   1   1      614.47      575.64     16.84 o 
 -12   2   1       28.00       23.40      2.80 o 
 -11   2   1      404.62      399.29      8.39 o 
 -10   2   1      135.39      148.04      5.67 o 
  -9   2   1       72.15       71.37      3.89 o 
  -8   2   1      121.98      116.68      4.55 o 
  -7   2   1      223.62      218.90      5.19 o 
  -6   2   1       10.15       12.26      1.61 o 
  -5   2   1       39.35       29.42      1.87 o 
  -4   2   1        2.20       -0.77      0.77 o 
  -3   2   1      654.50      688.92      6.43 o 
  -2   2   1      290.21      275.48      3.26 o 
   0   2   1       10.25        4.99      0.85 o 
   1   2   1     2047.78     2091.08     17.26 o 
   2   2   1     3746.98     3918.17     26.80 o 
   3   2   1        4.44       -0.04      0.69 o 
   4   2   1      803.32      813.62      7.13 o 
   5   2   1       10.76       12.31      1.45 o 
   6   2   1      365.15      349.94      6.52 o 
   7   2   1       14.18       13.74      2.01 o 
   8   2   1      241.92      257.18      5.26 o 
   9   2   1        6.69        8.85      1.75 o 
  10   2   1        7.14        6.18      2.09 o 
  11   2   1      120.11      118.53      5.10 o 
 -12   3   1     1745.03     1739.88     23.36 o 
 -11   3   1     1464.78     1402.51     19.91 o 
 -10   3   1      139.24      136.16      5.74 o 
  -9   3   1      148.03      141.94      5.66 o 
  -8   3   1     1175.36     1164.90     19.25 o 
  -7   3   1     1782.82     1754.08     19.46 o 
  -6   3   1      100.52       97.01      3.52 o 
  -5   3   1      451.21      462.28      6.30 o 
  -4   3   1     2227.10     2187.25     16.86 o 
  -3   3   1     1454.57     1449.22     11.66 o 
  -2   3   1      260.66      267.55      3.35 o 
  -1   3   1     1104.63     1019.36      8.49 o 
   0   3   1    11592.29    11487.81    108.39 o 
   1   3   1     1899.16     1838.10     16.89 o 
   2   3   1     4275.11     4347.90     28.73 o 
   3   3   1     7403.06     7301.16     51.16 o 
   4   3   1     9070.30     9059.71     60.57 o 
   5   3   1     3795.37     3885.98     29.53 o 
   6   3   1     2761.40     2783.06     29.52 o 
   7   3   1     8018.07     7981.64     74.08 o 
   8   3   1     3600.80     3571.18     40.69 o 
   9   3   1     1504.04     1471.93     20.02 o 
  10   3   1     1210.61     1219.94     22.65 o 
  11   3   1     2781.18     2754.97     32.66 o 
 -11   4   1      121.62      119.13      6.15 o 
 -10   4   1       16.40       16.71      2.88 o 
  -9   4   1     1373.94     1324.21     18.78 o 
  -8   4   1      130.69      144.81      5.54 o 
  -7   4   1        0.53        2.41      1.42 o 
  -6   4   1       79.04       74.18      3.31 o 
  -5   4   1        0.12        0.93      0.90 o 
  -4   4   1       40.69       46.18      1.95 o 
  -3   4   1     2505.59     2533.73     19.10 o 
  -2   4   1      132.80      115.05      2.35 o 
  -1   4   1      363.23      397.06      4.23 o 
   0   4   1     2531.75     2572.73     20.15 o 
   1   4   1     2599.46     2528.36     20.05 o 
   2   4   1      741.26      738.98      6.84 o 
   3   4   1      294.98      308.28      4.57 o 
   4   4   1     1873.44     1895.47     15.85 o 
   5   4   1      167.58      163.56      3.71 o 
   6   4   1        9.17        7.56      1.65 o 
   7   4   1      113.20      104.89      4.92 o 
   8   4   1      168.78      167.18      6.30 o 
   9   4   1       11.55       14.81      2.66 o 
  10   4   1      821.75      794.21     14.36 o 
  11   4   1       41.60       38.97      4.25 o 
 -11   5   1     1845.91     1873.36     25.51 o 
 -10   5   1      452.67      444.38     11.87 o 
  -9   5   1      703.74      690.10     12.68 o 
  -8   5   1     4693.82     4651.09     48.50 o 
  -7   5   1     3535.74     3512.75     34.33 o 
  -6   5   1     3451.70     3468.67     30.13 o 
  -5   5   1     2434.87     2441.93     19.64 o 
  -4   5   1     8803.02     8873.06     60.40 o 
  -3   5   1     7985.00     8038.40     54.61 o 
  -2   5   1     2010.76     2003.46     17.35 o 
  -1   5   1     5826.07     5773.24     41.40 o 
   0   5   1     5956.29     5845.31     43.19 o 
   1   5   1     3623.65     3651.16     25.80 o 
   2   5   1      427.50      434.75      4.63 o 
   3   5   1     2223.02     2209.31     18.09 o 
   4   5   1     1584.86     1577.59     14.61 o 
   5   5   1      292.21      304.99      5.25 o 
   6   5   1       58.26       64.47      3.59 o 
   7   5   1      471.44      476.95     10.12 o 
   8   5   1      954.46      947.68     16.34 o 
   9   5   1        4.45        5.65      2.46 o 
  10   5   1      211.20      207.71      9.12 o 
 -10   6   1      359.31      340.41     10.34 o 
  -9   6   1       13.59       10.85      2.93 o 
  -8   6   1       10.55       14.14      2.78 o 
  -7   6   1      701.36      694.81     12.55 o 
  -6   6   1      159.37      163.77      4.78 o 
  -5   6   1      598.21      596.60      7.66 o 
  -4   6   1       37.51       35.59      2.78 o 
  -3   6   1       84.37       87.61      2.74 o 
  -2   6   1       39.51       37.63      1.93 o 
  -1   6   1     2492.58     2533.74     18.92 o 
   0   6   1      148.49      138.89      2.69 o 
   1   6   1       47.16       48.01      1.77 o 
   2   6   1     1000.70      984.54     10.14 o 
   3   6   1     1022.18     1001.98     12.43 o 
   4   6   1       38.04       34.05      2.42 o 
   5   6   1      170.18      161.38      4.99 o 
   6   6   1      468.59      480.82     10.48 o 
   7   6   1      158.58      134.73      5.63 o 
   8   6   1      331.48      341.55      9.44 o 
   9   6   1      152.82      147.03      7.43 o 
  10   6   1       31.37       30.03      5.09 o 
 -10   7   1      319.55      315.03     12.48 o 
  -9   7   1      391.59      396.74     16.00 o 
  -8   7   1      976.41      975.80     20.05 o 
  -7   7   1      983.35      995.14     17.46 o 
  -6   7   1      612.65      619.35     11.87 o 
  -5   7   1      535.37      551.64      9.75 o 
  -4   7   1     1090.11     1135.66     15.30 o 
  -3   7   1     1796.80     1822.81     19.60 o 
  -2   7   1      778.50      790.20      9.24 o 
  -1   7   1     1202.62     1200.98     11.62 o 
   0   7   1     2496.15     2478.97     22.22 o 
   1   7   1     1365.66     1348.63     12.99 o 
   2   7   1     1959.21     1948.26     16.32 o 
   3   7   1     1765.79     1766.66     17.30 o 
   4   7   1     2007.45     2037.44     22.07 o 
   5   7   1     1918.24     1926.48     22.84 o 
   6   7   1     1042.86     1040.33     17.54 o 
   7   7   1     1842.51     1789.25     45.74 o 
   8   7   1     1373.19     1429.97     25.64 o 
   9   7   1      619.21      620.24     16.59 o 
  -9   8   1      147.69      148.20      9.80 o 
  -8   8   1      200.12      213.12     10.52 o 
  -7   8   1      371.46      375.57     12.05 o 
  -6   8   1      127.51      134.16      7.26 o 
  -5   8   1      655.47      650.24     11.29 o 
  -4   8   1       31.17       27.64      2.80 o 
  -3   8   1      465.18      477.62     10.14 o 
  -2   8   1        0.53        1.38      1.28 o 
  -1   8   1      609.12      602.65      7.76 o 
   0   8   1        2.57        3.53      1.12 o 
   1   8   1      531.06      520.68      7.28 o 
   2   8   1       53.31       52.55      2.20 o 
   3   8   1      618.17      614.31      8.90 o 
   4   8   1       91.53       88.13      6.11 o 
   5   8   1      303.99      287.09      7.26 o 
   6   8   1      210.91      216.43      8.24 o 
   7   8   1      158.44      147.71      8.33 o 
   8   8   1      128.75      134.02      9.04 o 
  -8   9   1      224.16      252.64     14.56 o 
  -7   9   1      416.84      450.78     12.78 o 
  -6   9   1      598.81      598.68     14.40 o 
  -5   9   1      555.24      557.05     11.28 o 
  -4   9   1      192.77      193.92      6.29 o 
  -3   9   1      707.96      701.86     13.04 o 
  -2   9   1     1164.64     1159.88     15.13 o 
  -1   9   1      673.86      688.70      9.32 o 
   0   9   1      730.29      732.42     10.09 o 
   1   9   1      876.27      891.88     10.83 o 
   2   9   1     2167.56     2115.47     22.13 o 
   3   9   1     1062.56     1055.51     13.39 o 
   4   9   1      752.01      738.75     12.55 o 
   5   9   1     1526.31     1558.01     22.12 o 
   6   9   1     1441.93     1470.13     25.41 o 
   7   9   1     1149.55     1122.72     24.64 o 
  -6  10   1       29.78       31.72      4.41 o 
  -5  10   1      211.19      218.75      8.11 o 
  -4  10   1        1.70        2.70      2.21 o 
  -3  10   1      690.93      700.12     11.30 o 
  -2  10   1       28.22       29.92      2.70 o 
  -1  10   1        5.98        2.88      1.91 o 
   0  10   1      121.00      122.22      6.06 o 
   1  10   1      809.18      845.82     12.26 o 
   2  10   1      147.31      145.72      6.69 o 
   3  10   1       66.08       60.99      3.40 o 
   4  10   1      521.37      522.07     10.78 o 
   5  10   1      182.59      177.86      7.18 o 
   6  10   1       20.18       21.01      4.71 o 
  -4  11   1      847.33      860.38     23.45 o 
  -3  11   1     1188.41     1211.09     21.49 o 
  -2  11   1     2318.61     2334.04     27.07 o 
  -1  11   1     1316.36     1312.38     21.06 o 
   0  11   1      146.53      159.89      6.31 o 
   1  11   1     1118.96     1115.48     15.72 o 
   2  11   1      897.60      897.48     13.85 o 
   3  11   1      339.38      340.97      9.21 o 
 -12   0   2     3508.77     3585.35     58.62 o 
 -11   0   2     3023.81     2951.04     42.04 o 
 -10   0   2     1113.74     1058.73     23.82 o 
  -9   0   2     3229.85     3060.72     40.84 o 
  -8   0   2     6844.35     6964.85     82.46 o 
  -7   0   2     5890.08     5991.96     57.80 o 
  -6   0   2      718.32      724.59      9.66 o 
  -5   0   2     5647.00     5725.76     62.46 o 
  -4   0   2     9830.56    10238.74     97.41 o 
  -3   0   2     4623.09     4392.44     61.04 o 
  -1   0   2     4093.49     4298.93     43.56 o 
   2   0   2       15.80       19.70      1.72 o 
   3   0   2      383.90      364.07      7.76 o 
   4   0   2     6189.18     6373.13     67.18 o 
   5   0   2      119.03      118.97      4.35 o 
   6   0   2       69.15       56.84      3.54 o 
   7   0   2     4275.94     4304.42     49.23 o 
   8   0   2     2327.40     2298.43     29.76 o 
   9   0   2      575.56      574.70     13.35 o 
  10   0   2      639.45      612.12     12.32 o 
  11   0   2     2549.89     2450.14     43.15 o 
 -12   1   2       24.37       26.62      4.32 o 
 -11   1   2        0.95        0.42      1.96 o 
 -10   1   2       68.53       63.94      3.45 o 
  -9   1   2      280.89      271.10      5.88 o 
  -8   1   2      150.55      152.09      4.63 o 
  -7   1   2      250.81      245.15      5.08 o 
  -6   1   2      496.95      485.46      6.58 o 
  -5   1   2     1489.18     1472.85     13.82 o 
  -4   1   2     2466.19     2533.59     21.20 o 
  -3   1   2      250.45      248.89      3.77 o 
  -2   1   2     2775.94     3006.55     24.09 o 
  -1   1   2      787.64      821.96      7.83 o 
   0   1   2     3220.18     3235.24     24.17 o 
   1   1   2      242.78      247.42      2.75 o 
   2   1   2        2.22        0.78      0.55 o 
   3   1   2      300.15      320.15      3.48 o 
   4   1   2     1310.92     1274.81     11.22 o 
   5   1   2      164.02      176.96      3.24 o 
   6   1   2      846.82      846.27      9.47 o 
   7   1   2      177.23      183.73      4.19 o 
   8   1   2      513.73      513.97      7.43 o 
   9   1   2      686.65      706.86      9.28 o 
  10   1   2       96.01       89.49      4.30 o 
  11   1   2      121.50      129.47      5.15 o 
 -12   2   2      719.05      681.33     16.66 o 
 -11   2   2      693.31      667.67     11.10 o 
 -10   2   2        1.39        1.98      1.67 o 
  -9   2   2      430.08      403.17      7.88 o 
  -8   2   2     2548.28     2566.66     26.24 o 
  -7   2   2      684.57      733.63     12.64 o 
  -6   2   2      511.58      492.20      6.58 o 
  -5   2   2     1741.08     1756.71     15.59 o 
  -4   2   2    12202.09    12485.38     90.30 o 
  -3   2   2     3439.44     3423.42     26.39 o 
  -1   2   2    20493.15    19880.09    261.57 o 
   0   2   2    19603.12    19278.08    306.47 o 
   1   2   2     8482.51     8502.04     63.54 o 
   2   2   2     1825.95     1771.53     13.01 o 
   3   2   2    13381.61    13290.46     83.57 o 
   4   2   2    12048.67    11911.42     72.12 o 
   5   2   2     2151.52     2133.71     16.24 o 
   6   2   2     1106.87     1133.73     11.06 o 
   7   2   2     4150.23     4131.25     32.03 o 
   8   2   2     3263.31     3268.28     31.61 o 
   9   2   2       90.70       88.53      4.41 o 
  10   2   2      386.99      372.17      7.80 o 
  11   2   2      920.44      894.50     15.10 o 
 -12   3   2       60.02       52.16      4.96 o 
 -11   3   2       25.02       22.12      2.86 o 
 -10   3   2       60.32       58.55      3.87 o 
  -9   3   2       38.06       38.63      3.14 o 
  -8   3   2       92.95       90.87      4.25 o 
  -7   3   2      857.04      863.55     11.05 o 
  -6   3   2      128.33      131.56      3.80 o 
  -5   3   2      164.53      177.86      3.90 o 
  -4   3   2      328.65      326.78      4.23 o 
  -3   3   2      591.25      586.15      5.88 o 
  -2   3   2      938.56     1000.84      8.44 o 
  -1   3   2      504.23      499.84      5.01 o 
   0   3   2        3.61       -0.41      0.81 o 
   1   3   2     1919.31     2010.27     16.18 o 
   2   3   2      169.21      146.75      2.38 o 
   3   3   2      756.89      781.68      8.43 o 
   4   3   2       35.80       40.92      1.59 o 
   5   3   2       77.82       84.98      2.11 o 
   6   3   2      269.80      265.04      4.98 o 
   7   3   2      329.95      332.72      8.40 o 
   8   3   2       21.27       15.90      2.12 o 
   9   3   2       30.91       31.54      2.77 o 
  10   3   2      189.03      192.43      6.07 o 
  11   3   2      149.57      140.64      6.22 o 
 -11   4   2      681.28      638.06     15.11 o 
 -10   4   2      380.93      375.40      8.55 o 
  -9   4   2     1259.33     1218.01     16.41 o 
  -8   4   2     2756.44     2767.07     28.66 o 
  -7   4   2     1078.65     1145.28     14.07 o 
  -6   4   2      608.12      599.07      8.50 o 
  -5   4   2     4037.40     4047.45     29.67 o 
  -4   4   2     5421.66     5484.69     38.46 o 
  -3   4   2     1460.11     1457.20     12.16 o 
  -2   4   2     1261.53     1237.89     10.37 o 
  -1   4   2     7171.02     7249.48     49.35 o 
   0   4   2     7516.41     7581.29     55.18 o 
   1   4   2     1325.68     1299.20     11.58 o 
   2   4   2     1109.92     1067.60      8.67 o 
   3   4   2     6391.87     6362.43     39.91 o 
   4   4   2     4129.04     4081.08     29.54 o 
   5   4   2      647.51      659.72      8.22 o 
   6   4   2     1040.98     1083.40     17.78 o 
   7   4   2     2740.38     2668.53     29.94 o 
   8   4   2     1833.18     1808.26     25.92 o 
   9   4   2      298.07      294.24      8.86 o 
  10   4   2      554.91      558.17     12.82 o 
  11   4   2     1356.75     1361.75     22.24 o 
 -11   5   2      109.18      103.33      6.62 o 
 -10   5   2       19.84       22.43      3.16 o 
  -9   5   2       75.54       85.49      4.92 o 
  -8   5   2        8.93        6.82      1.95 o 
  -7   5   2     1022.91     1011.43     12.84 o 
  -6   5   2       62.06       61.71      3.11 o 
  -5   5   2      263.69      265.66      4.44 o 
  -4   5   2      576.92      570.36      6.65 o 
  -3   5   2      922.94      906.75      8.74 o 
  -2   5   2       73.76       86.77      2.33 o 
  -1   5   2      379.67      377.17      4.32 o 
   0   5   2      365.42      350.09      4.30 o 
   1   5   2      943.32      965.46      9.58 o 
   2   5   2      317.23      315.95      4.18 o 
   3   5   2      566.99      564.48      6.07 o 
   4   5   2      108.48      105.23      3.90 o 
   5   5   2      117.58      131.34      3.96 o 
   6   5   2      657.30      643.53     10.33 o 
   7   5   2      308.93      309.97      8.31 o 
   8   5   2        9.55       10.86      2.77 o 
   9   5   2        1.98        6.06      2.44 o 
  10   5   2      328.07      330.21     10.23 o 
 -10   6   2     1462.91     1528.74     39.30 o 
  -9   6   2     1987.54     1997.87     25.34 o 
  -8   6   2     2433.39     2474.69     26.88 o 
  -7   6   2     1790.15     1837.77     20.93 o 
  -6   6   2      712.78      733.68      9.88 o 
  -5   6   2     4376.44     4455.39     33.18 o 
  -4   6   2     1949.70     1966.24     16.62 o 
  -3   6   2      698.13      709.12      8.70 o 
  -2   6   2      945.95      955.51     10.80 o 
  -1   6   2     1328.25     1345.86     11.21 o 
   0   6   2     2066.28     2044.92     17.70 o 
   1   6   2       49.41       42.79      2.00 o 
   2   6   2      341.08      339.16      5.25 o 
   3   6   2     1382.07     1359.48     12.15 o 
   4   6   2      943.62      939.66     10.71 o 
   5   6   2      115.51      116.66      4.67 o 
   6   6   2      564.79      604.40     11.77 o 
   7   6   2     1352.24     1309.41     25.75 o 
   8   6   2      837.40      797.19     23.25 o 
   9   6   2      688.05      655.82     17.04 o 
 -10   7   2        5.02        1.57      3.57 o 
  -9   7   2      640.30      633.67     22.07 o 
  -8   7   2        4.20        5.34      2.72 o 
  -7   7   2        1.05        0.50      2.34 o 
  -6   7   2      550.16      557.48     12.05 o 
  -5   7   2     1579.57     1583.71     21.02 o 
  -4   7   2      307.25      307.33      8.35 o 
  -3   7   2       73.63       70.97      3.08 o 
  -2   7   2     1908.88     1876.79     18.58 o 
  -1   7   2     1060.80     1044.90     10.56 o 
   0   7   2        2.32        2.98      0.99 o 
   1   7   2      168.52      176.02      3.95 o 
   2   7   2      331.62      336.06      5.26 o 
   3   7   2      216.89      206.62      4.40 o 
   4   7   2     1219.74     1186.45     13.21 o 
   5   7   2      390.90      415.66      8.53 o 
   6   7   2        0.69        1.20      2.18 o 
   7   7   2       27.29       26.80      4.33 o 
   8   7   2     1156.92     1188.96     23.84 o 
   9   7   2      319.85      337.42     14.54 o 
  -9   8   2      132.50      140.77      9.32 o 
  -8   8   2      280.88      287.36     10.74 o 
  -7   8   2      130.91      135.20     10.51 o 
  -6   8   2      628.97      606.03     15.18 o 
  -5   8   2      839.73      847.11     13.39 o 
  -4   8   2     1502.36     1551.19     19.82 o 
  -3   8   2     1207.17     1214.71     16.43 o 
  -2   8   2     2391.33     2379.31     23.61 o 
  -1   8   2     3176.00     3187.33     28.05 o 
   0   8   2     2908.38     2933.15     26.38 o 
   1   8   2     4063.34     4012.60     34.46 o 
   2   8   2     2061.21     2073.20     19.01 o 
   3   8   2     4196.31     4130.98     35.95 o 
   4   8   2     2531.86     2500.32     31.48 o 
   5   8   2     1862.55     1859.62     25.31 o 
   6   8   2     1667.22     1674.96     25.12 o 
   7   8   2      750.40      766.85     15.91 o 
   8   8   2     1132.06     1149.64     25.18 o 
  -8   9   2       78.93       87.21      7.36 o 
  -7   9   2      572.04      589.88     15.93 o 
  -6   9   2       55.75       59.90      5.21 o 
  -5   9   2        2.04        0.88      1.90 o 
  -4   9   2      655.79      664.60     12.86 o 
  -3   9   2     1043.30     1030.31     16.79 o 
  -2   9   2       46.09       47.93      4.16 o 
  -1   9   2      112.14      109.30      5.49 o 
   0   9   2      898.52      879.71     10.80 o 
   1   9   2      268.27      266.89      5.33 o 
   2   9   2      252.09      250.52      5.18 o 
   3   9   2      157.98      161.57      4.71 o 
   4   9   2        5.20        2.34      1.59 o 
   5   9   2       31.67       31.95      2.69 o 
   6   9   2     1005.27     1002.22     20.11 o 
   7   9   2      298.57      300.39     10.89 o 
  -6  10   2     1062.45     1064.94     23.70 o 
  -5  10   2      856.14      884.11     20.82 o 
  -4  10   2      457.57      471.02     11.74 o 
  -3  10   2      901.42      916.25     13.50 o 
  -2  10   2      706.16      694.21     11.34 o 
  -1  10   2      254.63      246.13      6.35 o 
   0  10   2      380.00      382.86      7.04 o 
   1  10   2      416.76      424.81      7.13 o 
   2  10   2      438.73      436.74      8.03 o 
   3  10   2       82.15       82.95      3.97 o 
   4  10   2      381.14      389.11      8.93 o 
   5  10   2      605.19      629.50     10.84 o 
  -4  11   2       11.57       13.60      3.07 o 
  -3  11   2      118.51      117.92      5.06 o 
  -2  11   2      133.64      136.47      5.86 o 
  -1  11   2      268.95      285.62      7.95 o 
   0  11   2       40.71       40.48      2.92 o 
   1  11   2       76.14       77.82      3.79 o 
   2  11   2       57.16       56.73      3.74 o 
   3  11   2       90.61       99.83      4.56 o 
 -12   1   3     2274.63     2201.33     33.55 o 
 -11   1   3     1524.47     1555.14     25.25 o 
 -10   1   3       54.28       57.78      4.69 o 
  -9   1   3     1143.96     1154.19     14.02 o 
  -8   1   3     5390.81     5371.17     47.64 o 
  -7   1   3      856.87      853.93      9.85 o 
  -6   1   3       78.83       84.46      3.76 o 
  -5   1   3     3256.38     3218.72     29.07 o 
  -4   1   3     7488.36     7569.50     55.74 o 
  -3   1   3      889.88      891.22      8.30 o 
  -2   1   3      168.16      161.63      3.00 o 
  -1   1   3     5892.13     5779.25     36.13 o 
   0   1   3     9971.23     9860.51     74.51 o 
   1   1   3      522.06      511.59      4.27 o 
   2   1   3     1248.81     1247.18      9.09 o 
   3   1   3    10534.09    10571.54     72.49 o 
   4   1   3     3131.18     3107.87     26.49 o 
   5   1   3      881.64      869.14      9.04 o 
   6   1   3     2483.21     2509.87     22.85 o 
   7   1   3     4542.47     4600.47     37.28 o 
   8   1   3     2241.71     2245.06     21.03 o 
   9   1   3      183.81      180.24      5.09 o 
  10   1   3     1793.28     1791.10     19.21 o 
  11   1   3     2649.50     2675.72     29.92 o 
 -12   2   3       65.81       70.94      6.07 o 
 -11   2   3        6.70        3.79      2.26 o 
 -10   2   3      549.43      550.39     11.32 o 
  -9   2   3      409.06      403.83      7.72 o 
  -8   2   3      255.89      253.77      5.75 o 
  -7   2   3        2.63        3.42      1.30 o 
  -6   2   3      458.69      468.89      6.31 o 
  -5   2   3      864.83      867.58      8.99 o 
  -4   2   3      201.95      228.12      3.64 o 
  -3   2   3      168.29      172.07      2.89 o 
  -2   2   3      169.45      153.93      2.05 o 
  -1   2   3       47.80       52.17      1.45 o 
   0   2   3     3738.55     3841.78     25.73 o 
   1   2   3      542.34      552.95      5.02 o 
   2   2   3      265.79      267.03      3.23 o 
   3   2   3      361.58      382.72      4.06 o 
   4   2   3      984.83      982.74      8.18 o 
   5   2   3      971.32      971.82      9.52 o 
   6   2   3      118.62      113.38      3.67 o 
   7   2   3      312.25      322.48      5.98 o 
   8   2   3      259.96      254.20      5.55 o 
   9   2   3       13.73       13.37      2.17 o 
  10   2   3       61.97       63.28      5.40 o 
  11   2   3       17.50       17.46      2.61 o 
 -12   3   3     1327.38     1393.38     21.82 o 
 -11   3   3      590.84      568.65     12.59 o 
 -10   3   3      147.09      152.40      7.09 o 
  -9   3   3      921.68      941.13     13.37 o 
  -8   3   3     4593.98     4587.77     49.44 o 
  -7   3   3     3961.64     3978.73     43.00 o 
  -6   3   3      873.71      940.04     10.40 o 
  -5   3   3     8050.53     8104.12     60.81 o 
  -4   3   3    10148.47    10012.94     70.47 o 
  -3   3   3    10056.09    10160.06     67.36 o 
  -2   3   3     4584.95     4601.68     31.71 o 
  -1   3   3     8679.40     8377.11     58.58 o 
   0   3   3    14954.65    14728.46    129.18 o 
   1   3   3     2887.26     2867.70     21.33 o 
   2   3   3     4223.89     4250.24     28.25 o 
   3   3   3     3669.06     3592.08     27.23 o 
   4   3   3     3454.67     3518.75     24.47 o 
   5   3   3      158.42      165.34      3.81 o 
   6   3   3      460.94      469.58      7.14 o 
   7   3   3     1456.56     1490.93     15.92 o 
   8   3   3      133.76      124.11      4.76 o 
  10   3   3      127.70      125.60      5.40 o 
 -12   4   3       84.35       66.90     15.05 o 
 -11   4   3      844.69      870.34     16.61 o 
 -10   4   3      287.19      305.15     10.69 o 
  -9   4   3        2.56       -1.70      1.70 o 
  -8   4   3     1052.46     1043.35     14.20 o 
  -7   4   3      910.46      929.18     14.38 o 
  -6   4   3      352.04      360.72      5.92 o 
  -5   4   3      132.34      129.47      3.40 o 
  -4   4   3      175.91      187.03      3.33 o 
  -3   4   3     1372.23     1401.89     11.87 o 
  -2   4   3     2362.23     2461.04     18.47 o 
  -1   4   3      391.26      350.72      3.63 o 
   0   4   3      150.11      154.53      2.82 o 
   1   4   3      198.25      196.92      4.10 o 
   2   4   3     2244.88     2220.17     16.84 o 
   3   4   3     2153.08     2101.36     16.40 o 
   4   4   3        1.57        1.31      0.87 o 
   5   4   3      522.57      529.22      6.96 o 
   6   4   3     1240.18     1205.52     14.52 o 
   7   4   3      248.84      241.54      8.24 o 
   8   4   3      185.01      196.32      6.29 o 
   9   4   3       47.59       54.09      3.89 o 
  10   4   3       87.82      101.80      7.69 o 
 -11   5   3     1676.90     1720.54     28.38 o 
 -10   5   3      315.88      315.27     10.27 o 
  -9   5   3      697.18      706.93     12.82 o 
  -8   5   3     1572.14     1575.64     17.97 o 
  -7   5   3     1034.18     1047.26     13.05 o 
  -6   5   3      298.22      312.16      6.70 o 
  -5   5   3       10.58       14.67      1.44 o 
  -4   5   3     2219.56     2271.85     18.28 o 
  -3   5   3      392.78      397.88      6.27 o 
  -2   5   3      131.61      142.85      3.02 o 
  -1   5   3      746.88      698.10      6.53 o 
   0   5   3     1033.76     1017.72      9.98 o 
   1   5   3     2208.34     2231.73     18.92 o 
   2   5   3      515.12      500.01      6.36 o 
   3   5   3     2372.24     2372.77     19.81 o 
   4   5   3     2765.31     2772.51     23.66 o 
   5   5   3     2032.41     2037.55     18.45 o 
   6   5   3     2128.65     2122.63     21.15 o 
   7   5   3     2898.78     2960.84     31.52 o 
   8   5   3     2333.13     2316.64     28.34 o 
   9   5   3     1240.28     1255.49     18.75 o 
  10   5   3     1798.55     1862.69     25.31 o 
 -10   6   3       96.09      105.31      7.05 o 
  -9   6   3      650.10      656.88     13.17 o 
  -8   6   3      307.26      313.40      6.95 o 
  -7   6   3       95.06      101.36      4.27 o 
  -6   6   3      141.77      144.31      4.33 o 
  -5   6   3      924.40      904.32     10.59 o 
  -4   6   3        2.71        3.21      1.11 o 
  -3   6   3      296.50      334.88      5.58 o 
  -2   6   3        0.05        0.39      0.89 o 
  -1   6   3      249.34      240.11      4.35 o 
   0   6   3      871.73      870.16      9.29 o 
   1   6   3      763.59      756.13      8.99 o 
   2   6   3       18.18       20.07      1.98 o 
   3   6   3       31.62       38.26      2.25 o 
   4   6   3      757.44      751.89      9.53 o 
   5   6   3      625.33      599.84      8.86 o 
   6   6   3       95.17       99.25      4.16 o 
   7   6   3       44.83       50.56      3.88 o 
   8   6   3      259.06      253.20     11.25 o 
   9   6   3        1.04        1.31      3.35 o 
 -10   7   3      372.94      382.55     28.47 o 
  -9   7   3      622.64      604.40     19.63 o 
  -8   7   3      954.36      976.92     24.49 o 
  -7   7   3     1865.88     1859.09     31.07 o 
  -6   7   3     1046.78     1073.00     15.01 o 
  -5   7   3     1095.39     1126.91     13.11 o 
  -4   7   3     2691.68     2698.81     25.72 o 
  -3   7   3     2548.33     2577.90     24.51 o 
  -2   7   3     1743.07     1739.20     16.96 o 
  -1   7   3     2173.08     2144.22     18.95 o 
   0   7   3     2103.49     2081.43     18.69 o 
   1   7   3     2316.80     2293.25     20.41 o 
   2   7   3     1727.76     1695.87     16.22 o 
   3   7   3      789.61      785.98      9.31 o 
   4   7   3     1592.45     1568.79     18.45 o 
   5   7   3      823.10      807.14     11.13 o 
   6   7   3      659.30      672.68     12.74 o 
   7   7   3      726.38      725.99     18.11 o 
   8   7   3      312.89      300.81     13.03 o 
  -9   8   3      263.87      274.70     24.06 o 
  -8   8   3       44.31       38.02      4.75 o 
  -7   8   3      341.85      351.26     16.91 o 
  -6   8   3        0.51        2.71      2.45 o 
  -5   8   3      278.84      286.21     10.48 o 
  -4   8   3        1.38        2.45      1.73 o 
  -3   8   3      239.63      243.63      6.41 o 
  -2   8   3        1.02       -0.80      1.10 o 
  -1   8   3      336.77      347.74      5.50 o 
   0   8   3       62.99       60.51      3.42 o 
   1   8   3      300.64      299.35      5.82 o 
   2   8   3      103.64      104.83      5.78 o 
   3   8   3       62.73       59.69      2.57 o 
   4   8   3      124.75      115.66      4.17 o 
   5   8   3       54.55       52.90      3.16 o 
   6   8   3       70.03       71.13      5.21 o 
   7   8   3       16.96       13.29      3.45 o 
  -8   9   3      648.82      647.52     17.17 o 
  -7   9   3     1105.88     1108.70     23.05 o 
  -6   9   3     1065.03     1108.39     23.48 o 
  -5   9   3     1316.88     1339.10     28.39 o 
  -4   9   3     1224.36     1230.42     19.14 o 
  -3   9   3     1838.57     1825.51     24.98 o 
  -2   9   3     1707.40     1696.30     19.41 o 
  -1   9   3     1374.11     1384.37     16.32 o 
   0   9   3     1249.84     1293.44     14.36 o 
   1   9   3     1342.31     1314.27     20.13 o 
   2   9   3     1558.41     1526.08     16.35 o 
   3   9   3      551.78      553.04      9.37 o 
   4   9   3      692.16      668.94     10.81 o 
   5   9   3      621.02      629.21     10.62 o 
   6   9   3      563.41      578.84     14.76 o 
  -6  10   3       40.20       40.45      5.43 o 
  -5  10   3       58.18       52.02      5.53 o 
  -4  10   3        6.98        6.09      2.56 o 
  -3  10   3      166.51      157.10      5.29 o 
  -2  10   3       69.70       63.25      3.77 o 
  -1  10   3      281.93      289.03      7.03 o 
   0  10   3       61.13       53.65      2.83 o 
   1  10   3        7.95        8.25      1.60 o 
   2  10   3      528.61      546.37     15.45 o 
   3  10   3      375.99      372.68     10.70 o 
   4  10   3        0.04        2.25      1.73 o 
  -3  11   3      110.88      118.74      5.13 o 
  -2  11   3      371.79      386.96      8.92 o 
  -1  11   3       96.68       99.90      4.92 o 
   0  11   3       64.97       61.25      3.91 o 
   1  11   3      573.79      594.25     14.00 o 
   2  11   3      485.19      507.64      9.24 o 
 -12   0   4     1154.19     1117.14     25.00 o 
 -11   0   4       62.72       53.48      6.33 o 
 -10   0   4      111.70      102.05      6.01 o 
  -9   0   4      262.60      236.22     11.47 o 
  -8   0   4      813.13      821.51     16.03 o 
  -7   0   4      307.91      334.80      7.11 o 
  -6   0   4       15.25       14.91      1.48 o 
  -5   0   4     3368.10     3421.57     31.60 o 
  -4   0   4     2057.02     2037.67     23.57 o 
  -3   0   4     1171.17     1120.32     14.75 o 
  -2   0   4     2705.50     2754.92     29.93 o 
  -1   0   4    11516.72    11627.84    116.71 o 
   0   0   4     9309.50     9239.38     79.63 o 
   1   0   4     2941.71     3042.08     25.86 o 
   2   0   4     7418.07     7340.24     59.40 o 
   3   0   4    10965.55    10777.64     93.61 o 
   4   0   4    10074.75    10190.32     96.32 o 
   5   0   4     1234.26     1280.33     18.10 o 
   6   0   4     4213.81     4252.00     48.93 o 
   7   0   4     6089.40     6133.37     68.33 o 
   8   0   4     1605.30     1645.51     29.29 o 
   9   0   4      803.76      790.04     17.79 o 
  10   0   4      556.57      538.65     13.42 o 
 -12   1   4      200.87      203.26     11.40 o 
 -11   1   4       98.73       93.24      6.16 o 
 -10   1   4        7.43        6.02      2.28 o 
  -9   1   4      164.38      150.42      5.27 o 
  -8   1   4       84.75       80.82      4.17 o 
  -7   1   4        2.90        4.08      1.27 o 
  -6   1   4      387.91      410.55      6.00 o 
  -5   1   4      325.01      338.51      4.66 o 
  -4   1   4      587.40      578.36      6.05 o 
  -3   1   4     1745.23     1756.38     15.02 o 
  -2   1   4      789.97      805.80      7.58 o 
  -1   1   4     2726.49     2836.50     18.25 o 
   0   1   4      315.33      337.57      3.38 o 
   1   1   4     1239.11     1244.62      8.68 o 
   2   1   4       78.31       85.71      1.68 o 
   3   1   4      123.43      121.31      2.25 o 
   4   1   4       50.70       48.97      2.06 o 
   5   1   4      124.33      114.65      3.11 o 
   6   1   4       18.88       19.72      1.81 o 
   7   1   4      460.49      467.00      7.58 o 
   8   1   4       82.05       82.59      3.77 o 
   9   1   4      314.22      325.19      6.72 o 
  10   1   4      291.95      294.64      6.92 o 
 -12   2   4     1662.28     1646.41     54.05 o 
 -11   2   4     1415.90     1383.28     20.33 o 
 -10   2   4      882.27      883.51     17.14 o 
  -9   2   4     3286.65     3250.03     37.82 o 
  -8   2   4     4532.47     4530.15     50.74 o 
  -7   2   4     2471.80     2490.91     26.84 o 
  -6   2   4     2503.53     2530.68     26.85 o 
  -5   2   4     5709.99     5682.69     43.35 o 
  -4   2   4     9420.41     9425.72     69.10 o 
  -3   2   4      409.11      375.39      4.02 o 
  -2   2   4     3182.69     3279.61     20.42 o 
  -1   2   4     7673.55     7787.24     48.82 o 
   0   2   4     3106.06     3050.71     20.93 o 
   1   2   4      380.28      378.43      3.49 o 
   2   2   4      106.92      105.40      2.13 o 
   3   2   4     4784.97     4682.60     30.16 o 
   4   2   4      960.60      959.22     11.51 o 
   5   2   4        2.44        2.45      1.24 o 
   6   2   4      458.77      449.73      8.03 o 
   7   2   4     2084.23     2102.32     21.07 o 
   8   2   4      687.10      708.84     10.20 o 
   9   2   4       57.60       60.02      3.80 o 
  10   2   4      766.33      762.43     12.27 o 
 -12   3   4        0.59       -1.71      2.34 o 
 -11   3   4       88.65       93.44      5.87 o 
 -10   3   4       30.06       26.55      3.47 o 
  -9   3   4       52.07       52.00      4.16 o 
  -8   3   4        3.90        5.71      1.85 o 
  -7   3   4       50.55       57.47      4.18 o 
  -6   3   4      214.60      204.79      4.12 o 
  -5   3   4       42.70       41.13      2.06 o 
  -4   3   4      105.72      113.49      2.49 o 
  -3   3   4       54.12       58.32      1.82 o 
  -2   3   4       53.98       45.23      1.44 o 
  -1   3   4      976.21      964.90      7.96 o 
   0   3   4       41.62       41.42      1.37 o 
   1   3   4      104.52      103.84      2.18 o 
   2   3   4      375.42      368.59      4.27 o 
   3   3   4        2.79        1.43      0.75 o 
   4   3   4        8.34       11.25      1.14 o 
   5   3   4       32.20       36.06      2.12 o 
   6   3   4       12.40        8.52      1.55 o 
   7   3   4        3.28        3.29      1.49 o 
   8   3   4      201.87      224.50      8.12 o 
   9   3   4       31.93       37.56      3.28 o 
  10   3   4        4.57        1.23      1.96 o 
 -11   4   4      707.55      725.90     18.85 o 
 -10   4   4      307.70      296.29      9.05 o 
  -9   4   4     1647.58     1593.35     25.01 o 
  -8   4   4     2579.27     2600.62     29.46 o 
  -7   4   4      596.44      607.37      9.60 o 
  -6   4   4      850.46      863.51     11.16 o 
  -5   4   4     4010.21     4047.77     32.98 o 
  -4   4   4     4134.99     4158.54     31.14 o 
  -3   4   4      556.43      538.28      6.00 o 
  -2   4   4     1073.71     1087.09      8.71 o 
  -1   4   4     7058.50     7077.04     44.11 o 
   0   4   4     4507.26     4410.01     33.99 o 
   1   4   4      221.78      219.03      3.74 o 
   2   4   4     1417.77     1397.97     12.70 o 
   3   4   4     5376.25     5329.40     39.45 o 
   4   4   4     2180.20     2162.21     17.30 o 
   5   4   4      253.48      277.77      5.17 o 
   6   4   4      870.20      865.95     11.59 o 
   7   4   4     2871.63     2844.72     29.65 o 
   8   4   4     1053.21     1074.64     17.59 o 
   9   4   4       85.64       84.87      4.76 o 
 -11   5   4      209.25      213.81     10.11 o 
 -10   5   4        0.29       -2.02      2.13 o 
  -9   5   4      159.92      163.83      8.39 o 
  -8   5   4       12.73       15.02      3.58 o 
  -7   5   4      166.30      173.57      5.38 o 
  -6   5   4      442.66      442.43      6.99 o 
  -5   5   4      334.69      337.01      6.02 o 
  -4   5   4        2.53        3.44      1.02 o 
  -3   5   4        1.14        2.75      0.96 o 
  -2   5   4      547.61      514.04      7.01 o 
  -1   5   4     1210.16     1188.13     14.33 o 
   0   5   4      288.18      295.67      4.61 o 
   1   5   4        3.00        1.94      0.87 o 
   2   5   4      829.48      796.49      8.96 o 
   3   5   4       31.05       33.07      2.03 o 
   4   5   4      226.17      248.07      4.66 o 
   5   5   4       53.64       61.48      2.86 o 
   6   5   4      193.46      194.31      6.34 o 
   7   5   4       14.13       14.55      2.70 o 
   8   5   4      415.11      420.96     10.31 o 
   9   5   4       29.83       30.18      3.75 o 
 -10   6   4      107.82      113.70     11.29 o 
  -9   6   4      389.59      395.96     11.60 o 
  -8   6   4      784.59      796.70     28.60 o 
  -7   6   4       59.82       67.70      4.14 o 
  -6   6   4      178.18      186.77      5.11 o 
  -5   6   4     1986.86     1996.59     22.59 o 
  -4   6   4      960.23      973.09     10.58 o 
  -3   6   4      967.82      960.75     11.78 o 
  -2   6   4      740.74      735.59      8.65 o 
  -1   6   4     4364.92     4373.02     34.49 o 
   0   6   4     4306.58     4199.85     33.50 o 
   1   6   4      675.18      679.40      8.18 o 
   2   6   4     3351.18     3301.02     27.59 o 
   3   6   4     4727.19     4636.74     37.16 o 
   4   6   4     3421.93     3317.74     32.34 o 
   5   6   4     1180.57     1208.36     13.45 o 
   6   6   4     1542.70     1543.29     19.97 o 
   7   6   4     2882.12     2842.97     35.40 o 
   8   6   4     1295.39     1291.19     35.97 o 
 -10   7   4       68.74       69.75     12.39 o 
  -9   7   4      483.06      485.35     17.93 o 
  -8   7   4      195.34      203.27     10.52 o 
  -7   7   4      333.53      349.82      9.41 o 
  -6   7   4        0.36        0.21      1.58 o 
  -5   7   4       49.38       43.19      3.50 o 
  -4   7   4     1340.08     1336.70     16.12 o 
  -3   7   4     1773.81     1777.50     19.77 o 
  -2   7   4       62.04       61.59      2.90 o 
  -1   7   4      183.55      177.89      5.12 o 
   0   7   4     1410.58     1368.49     13.72 o 
   1   7   4     1044.13     1007.90     11.71 o 
   2   7   4      299.90      299.65      5.37 o 
   3   7   4       13.96       16.82      1.75 o 
   4   7   4      835.58      821.28     11.30 o 
   5   7   4        9.63        9.46      2.29 o 
   6   7   4      679.41      698.94     12.12 o 
   7   7   4      210.11      223.01      9.82 o 
   8   7   4       84.43       86.25      6.08 o 
  -9   8   4     1690.39     1771.99     53.79 o 
  -8   8   4     1688.18     1784.94     41.95 o 
  -7   8   4     1394.51     1444.38     47.51 o 
  -6   8   4     2707.67     2843.57     39.13 o 
  -5   8   4     1726.45     1763.57     25.83 o 
  -4   8   4     1947.46     1976.06     22.20 o 
  -3   8   4     1090.39     1106.94     14.57 o 
  -2   8   4     1261.74     1217.26     13.78 o 
  -1   8   4      971.13      963.85     10.72 o 
   0   8   4      597.52      584.87      7.91 o 
   1   8   4      268.60      263.76      5.17 o 
   2   8   4      137.88      134.17      5.10 o 
   3   8   4      474.36      450.80      7.03 o 
   4   8   4       46.17       44.99      2.95 o 
   5   8   4      194.87      183.14      8.28 o 
   6   8   4       69.37       69.56      4.34 o 
   7   8   4      232.86      216.51     10.27 o 
  -7   9   4      187.00      185.63     12.53 o 
  -6   9   4      378.00      404.55     13.20 o 
  -5   9   4      748.92      789.22     20.06 o 
  -4   9   4       20.66       19.65      2.67 o 
  -3   9   4       17.23       17.67      2.50 o 
  -2   9   4     1180.11     1153.60     18.58 o 
  -1   9   4      886.45      896.98     12.84 o 
   0   9   4       62.86       56.04      4.51 o 
   1   9   4       29.97       30.80      2.35 o 
   2   9   4      694.90      692.22      9.38 o 
   3   9   4      218.92      212.42      5.44 o 
   4   9   4      393.56      395.02      8.50 o 
   5   9   4       84.45       81.09      4.18 o 
  -5  10   4      265.79      280.27     17.70 o 
  -4  10   4      126.52      127.05      6.52 o 
  -3  10   4      933.20      942.87     15.17 o 
  -2  10   4     1009.37     1014.40     13.90 o 
  -1  10   4      573.70      585.45      9.83 o 
   0  10   4      760.07      763.05     10.31 o 
   1  10   4     1500.55     1472.19     16.51 o 
   2  10   4     1583.38     1551.52     17.08 o 
   3  10   4      657.76      630.22     14.77 o 
   4  10   4     1194.43     1209.18     39.69 o 
  -1  11   4        0.06        1.43      1.90 o 
   0  11   4      155.63      128.51     27.04 o 
 -12   1   5     1780.64     1722.86     28.19 o 
 -11   1   5      437.62      428.00     11.41 o 
 -10   1   5       25.60       23.80      3.33 o 
  -9   1   5     2153.80     2172.42     30.97 o 
  -8   1   5     4100.86     4109.91     44.62 o 
  -7   1   5      558.62      584.67      8.72 o 
  -6   1   5      577.95      554.52      8.22 o 
  -5   1   5     4588.57     4720.98     36.97 o 
  -4   1   5    10163.98    10312.88     71.53 o 
  -3   1   5     1611.72     1639.92     14.12 o 
  -2   1   5     1070.62     1015.90      9.19 o 
  -1   1   5    10839.86    10750.04     64.92 o 
   0   1   5     8267.41     8339.56     48.71 o 
   1   1   5     1308.85     1281.64      8.99 o 
   2   1   5     2397.47     2377.21     16.20 o 
   3   1   5     6328.57     6343.15     38.86 o 
   4   1   5     2530.04     2514.77     18.95 o 
   5   1   5      540.17      518.53      7.62 o 
   6   1   5      935.49      972.17     11.92 o 
   7   1   5     2801.82     2826.66     26.81 o 
   8   1   5      454.57      436.47      7.82 o 
   9   1   5       20.28       21.08      2.55 o 
  10   1   5      998.52     1031.91     14.59 o 
 -12   2   5       84.88       82.80      6.42 o 
 -11   2   5      216.80      207.10      8.86 o 
 -10   2   5       34.52       38.81      3.68 o 
  -9   2   5       32.99       33.41      3.37 o 
  -8   2   5      162.97      162.12      5.49 o 
  -7   2   5     1624.98     1603.45     17.97 o 
  -6   2   5       10.44        9.83      1.65 o 
  -5   2   5       12.60       13.58      1.64 o 
  -4   2   5      928.47      957.05     10.94 o 
  -3   2   5      430.59      440.28      5.55 o 
  -2   2   5       12.60       15.04      1.19 o 
  -1   2   5      450.65      456.45      5.36 o 
   0   2   5      232.71      234.80      3.24 o 
   1   2   5        5.83        2.18      0.65 o 
   2   2   5      740.13      735.41      6.38 o 
   3   2   5      807.81      792.41      7.62 o 
   4   2   5        3.97        3.13      0.94 o 
   5   2   5      250.31      261.24      5.05 o 
   6   2   5      923.72      895.48     11.43 o 
   7   2   5       69.43       62.15      3.35 o 
   8   2   5       45.90       53.43      3.25 o 
   9   2   5       15.28       15.36      2.25 o 
 -12   3   5     3042.30     3065.25     38.16 o 
 -11   3   5      893.21      859.52     17.88 o 
 -10   3   5      725.64      726.31     14.73 o 
  -9   3   5     2005.78     1967.00     26.77 o 
  -8   3   5     3829.43     3765.73     39.18 o 
  -7   3   5      746.81      743.32     10.99 o 
  -6   3   5      122.53      130.95      4.47 o 
  -5   3   5     2570.67     2518.68     24.83 o 
  -4   3   5     1419.32     1416.33     13.75 o 
  -3   3   5      463.65      482.66      4.80 o 
  -2   3   5        9.61       15.26      0.96 o 
  -1   3   5     1918.61     1915.60     13.57 o 
   0   3   5      995.78     1022.20      8.21 o 
   1   3   5       17.22       21.75      1.27 o 
   2   3   5      846.05      846.03      8.35 o 
   3   3   5     1452.95     1465.84     12.95 o 
   4   3   5     1685.36     1709.48     14.01 o 
   5   3   5      332.49      337.74      5.66 o 
   6   3   5     1948.27     1960.24     21.11 o 
   7   3   5     2667.19     2631.70     39.15 o 
   8   3   5     1079.26     1077.15     14.42 o 
   9   3   5     1051.65     1076.44     14.30 o 
 -11   4   5       18.25       20.30      3.61 o 
 -10   4   5      257.71      262.92     10.14 o 
  -9   4   5     1276.26     1268.94     20.21 o 
  -8   4   5      101.01       96.54      4.98 o 
  -7   4   5       41.66       39.83      3.03 o 
  -6   4   5      854.81      825.96     11.70 o 
  -5   4   5     2364.37     2281.23     23.49 o 
  -4   4   5       14.99       23.09      1.64 o 
  -3   4   5        0.06        0.78      0.72 o 
  -2   4   5     1062.39     1052.12      8.99 o 
  -1   4   5        2.88        1.34      0.70 o 
   0   4   5      148.02      155.93      3.65 o 
   1   4   5     1392.48     1369.68     13.55 o 
   2   4   5       74.22       66.52      3.52 o 
   3   4   5      195.31      204.98      4.12 o 
   4   4   5     2214.38     2186.34     20.24 o 
   5   4   5      287.46      299.79      6.32 o 
   6   4   5       93.59       96.40      4.92 o 
   7   4   5      262.25      269.18      6.42 o 
   8   4   5      690.15      705.28     12.15 o 
   9   4   5       28.87       30.43      3.70 o 
 -11   5   5      182.25      173.57      8.47 o 
 -10   5   5       72.40       80.00      5.79 o 
  -9   5   5      758.64      745.04     18.08 o 
  -8   5   5     1282.32     1272.84     19.59 o 
  -7   5   5      990.04      991.43     14.89 o 
  -6   5   5     1119.60     1165.66     16.55 o 
  -5   5   5     2754.37     2762.32     27.98 o 
  -4   5   5     4952.56     4972.04     37.80 o 
  -3   5   5     2366.10     2376.77     22.05 o 
  -2   5   5     5030.70     4977.14     35.32 o 
  -1   5   5     4351.91     4288.33     33.74 o 
   0   5   5     4767.05     4737.76     37.05 o 
   1   5   5     4146.38     3986.42     32.05 o 
   2   5   5     2371.73     2277.35     20.12 o 
   3   5   5     3942.17     3914.86     32.00 o 
   4   5   5     1130.09     1142.20     13.09 o 
   5   5   5     1143.39     1136.87     14.90 o 
   6   5   5     1126.88     1148.97     17.34 o 
   7   5   5      548.06      556.93     13.02 o 
   8   5   5      189.14      191.30      7.64 o 
 -10   6   5        0.05       -0.35      2.74 o 
  -9   6   5        7.59        5.97      2.92 o 
  -8   6   5      244.62      231.86      9.78 o 
  -7   6   5     1039.57     1031.66     17.33 o 
  -6   6   5        5.16        2.52      2.00 o 
  -5   6   5        0.03       -0.35      1.44 o 
  -4   6   5      663.63      686.07      9.11 o 
  -3   6   5      287.65      265.67      5.68 o 
  -2   6   5       72.72       72.84      2.74 o 
  -1   6   5      127.87      115.51      3.15 o 
   0   6   5      248.36      234.59      4.41 o 
   1   6   5       26.88       30.93      2.36 o 
   2   6   5      605.33      586.49     10.05 o 
   3   6   5      251.43      249.12      5.23 o 
   4   6   5        6.66        6.24      1.50 o 
   5   6   5      217.02      197.93      6.60 o 
   6   6   5      751.15      728.48     13.31 o 
   7   6   5        6.47        5.50      3.40 o 
   8   6   5        0.06        3.27      2.47 o 
  -9   7   5      702.79      707.05     22.42 o 
  -8   7   5     1161.47     1217.89     36.37 o 
  -7   7   5     1017.66     1020.35     22.33 o 
  -6   7   5      496.93      494.57     11.93 o 
  -5   7   5     1192.86     1257.73     18.64 o 
  -4   7   5      913.02      916.39     12.56 o 
  -3   7   5      850.97      839.36     11.82 o 
  -2   7   5      886.82      871.18     10.65 o 
  -1   7   5      608.37      595.32      7.65 o 
   0   7   5      903.17      878.82     10.18 o 
   1   7   5     1031.00      990.18     11.28 o 
   2   7   5      637.49      637.93      8.61 o 
   3   7   5      837.85      826.96     10.38 o 
   4   7   5      788.38      790.19     10.70 o 
   5   7   5      745.45      706.61     12.08 o 
   6   7   5     1174.48     1187.08     27.74 o 
   7   7   5      564.92      559.37     19.60 o 
  -8   8   5       88.91       88.30     10.44 o 
  -7   8   5      109.67      122.26     16.66 o 
  -6   8   5       82.94       82.64      7.06 o 
  -5   8   5       62.55       75.43      7.08 o 
  -4   8   5       65.67       73.47      3.91 o 
  -3   8   5       99.76       88.03      4.23 o 
  -2   8   5      167.55      171.61      6.08 o 
  -1   8   5       81.88       81.11      2.86 o 
   0   8   5      222.10      211.28      6.09 o 
   1   8   5        4.32        3.25      1.24 o 
   2   8   5      170.80      178.89      5.44 o 
   3   8   5        0.89        1.98      1.29 o 
   4   8   5       50.16       52.42      2.96 o 
   5   8   5        8.55        8.13      2.11 o 
   6   8   5      130.22      135.45      5.86 o 
  -7   9   5      674.42      671.82     41.89 o 
  -6   9   5      358.45      365.60     34.77 o 
  -5   9   5      499.18      507.42     14.25 o 
  -4   9   5      450.20      456.29     11.19 o 
  -3   9   5      713.49      713.45     10.69 o 
  -2   9   5      324.07      315.78      7.20 o 
  -1   9   5      301.53      294.93      6.31 o 
   0   9   5      560.51      542.36      9.17 o 
   1   9   5      632.18      625.77      9.47 o 
   2   9   5      426.60      408.30      7.47 o 
   3   9   5      336.30      319.05      6.41 o 
   4   9   5      740.86      716.47     11.38 o 
  -5  10   5      352.15      385.53     15.20 o 
  -4  10   5        2.58        4.01      3.13 o 
  -3  10   5       28.59       26.20      2.63 o 
  -2  10   5      219.97      223.95      5.98 o 
  -1  10   5       18.24       19.44      2.38 o 
   0  10   5      143.43      144.50      4.28 o 
   1  10   5       83.85       77.47      3.67 o 
   2  10   5       13.12       16.98      2.16 o 
 -12   0   6     1151.06     1154.72     25.55 o 
 -11   0   6      467.70      447.40     13.62 o 
 -10   0   6     1567.06     1505.60     45.31 o 
  -9   0   6     2724.27     2756.77     43.81 o 
  -8   0   6     4847.17     4776.60    127.93 o 
  -7   0   6     1570.24     1601.65     21.27 o 
  -6   0   6     3672.71     3686.85     42.19 o 
  -5   0   6    11541.37    11530.55    137.96 o 
  -4   0   6     2899.61     2847.04     32.99 o 
  -3   0   6     2903.16     2930.74     39.11 o 
  -2   0   6     4531.61     4514.47     56.67 o 
  -1   0   6     8891.79     8652.70     76.05 o 
   0   0   6     1707.24     1754.83     19.93 o 
   1   0   6       31.14       39.25      2.01 o 
   2   0   6     2297.59     2313.52     21.57 o 
   3   0   6     2546.76     2568.30     29.43 o 
   4   0   6       67.10       76.16      3.87 o 
   5   0   6      153.20      143.62      5.51 o 
   6   0   6     1050.88     1084.75     19.71 o 
   7   0   6      637.78      625.65     14.33 o 
   8   0   6        7.74       12.93      3.13 o 
   9   0   6        1.91        4.16      2.75 o 
 -12   1   6      132.57      129.31      7.71 o 
 -11   1   6      302.07      298.04     10.64 o 
 -10   1   6       74.29       77.61      5.36 o 
  -9   1   6      105.82      117.95      5.08 o 
  -8   1   6      328.78      326.47      7.09 o 
  -7   1   6       21.70       18.78      1.63 o 
  -6   1   6       16.25       17.36      2.07 o 
  -5   1   6      166.80      173.37      3.72 o 
  -4   1   6       13.73       14.39      1.36 o 
  -3   1   6      481.23      465.13      5.92 o 
  -2   1   6     1333.63     1305.43     11.68 o 
  -1   1   6      187.91      184.94      2.76 o 
   0   1   6     1001.49      995.13      7.90 o 
   1   1   6      604.10      623.88      5.59 o 
   2   1   6     1020.74      990.42      7.84 o 
   3   1   6      120.97      119.03      2.91 o 
   4   1   6      104.25      109.39      3.28 o 
   5   1   6      122.16      114.24      3.93 o 
   6   1   6        8.53        8.86      1.68 o 
   7   1   6       17.39       14.60      2.09 o 
   8   1   6      153.90      156.62      5.59 o 
   9   1   6        1.68        2.60      1.86 o 
 -12   2   6      866.86      835.83     18.08 o 
 -11   2   6      428.87      408.38     12.25 o 
 -10   2   6      150.82      160.21      6.59 o 
  -9   2   6     1233.04     1204.58     18.54 o 
  -8   2   6      846.60      854.72     13.06 o 
  -7   2   6       44.90       51.87      3.14 o 
  -6   2   6      306.89      321.09      6.40 o 
  -5   2   6     2271.87     2335.49     25.74 o 
  -4   2   6     1055.52     1038.30      9.91 o 
  -3   2   6        3.10        9.38      1.63 o 
  -2   2   6     2352.05     2409.67     20.02 o 
  -1   2   6     3948.11     3819.38     28.62 o 
   0   2   6     2284.13     2282.55     16.48 o 
   1   2   6      424.49      437.65      4.68 o 
   2   2   6     3153.86     3169.14     23.31 o 
   3   2   6     7554.84     7466.02     51.78 o 
   4   2   6     1291.76     1326.84     12.49 o 
   5   2   6     1072.32     1091.49     12.90 o 
   6   2   6     3214.60     3205.24     29.76 o 
   7   2   6     3625.30     3656.16     35.18 o 
   8   2   6      961.14      957.98     18.62 o 
   9   2   6      350.17      349.21     10.27 o 
 -11   3   6        0.27       -1.70      2.20 o 
 -10   3   6      253.36      244.47      8.35 o 
  -9   3   6       27.92       28.61      3.46 o 
  -8   3   6       38.81       42.07      3.33 o 
  -7   3   6       15.92       12.85      2.00 o 
  -6   3   6      119.82      120.25      4.49 o 
  -5   3   6       12.39       14.44      1.88 o 
  -4   3   6      215.42      212.70      4.54 o 
  -3   3   6       82.40       97.06      2.54 o 
  -2   3   6      120.95      113.30      2.45 o 
  -1   3   6      233.21      231.12      3.23 o 
   0   3   6      855.21      890.37      8.03 o 
   1   3   6       63.11       59.85      2.48 o 
   2   3   6        8.40        6.93      1.29 o 
   3   3   6      162.73      162.96      3.81 o 
   4   3   6      192.50      191.51      4.53 o 
   5   3   6        3.86        6.13      2.03 o 
   6   3   6      174.12      170.07      5.26 o 
   7   3   6      102.35      110.98      4.74 o 
   8   3   6       14.17       17.84      2.40 o 
 -11   4   6      500.00      471.11     13.85 o 
 -10   4   6      274.22      255.35      8.94 o 
  -9   4   6     1333.41     1341.79     23.70 o 
  -8   4   6     1496.73     1516.22     23.71 o 
  -7   4   6      608.89      611.63     10.27 o 
  -6   4   6      832.49      842.34     14.30 o 
  -5   4   6     2540.43     2607.12     26.46 o 
  -4   4   6     2396.44     2320.23     25.67 o 
  -3   4   6      568.71      568.03      6.11 o 
  -2   4   6     1336.16     1364.99     12.21 o 
  -1   4   6     4312.08     4223.26     31.83 o 
   0   4   6     1983.02     2012.77     17.79 o 
   1   4   6      391.80      389.36      6.77 o 
   2   4   6     1685.64     1648.39     15.62 o 
   3   4   6     3359.23     3305.23     27.93 o 
   4   4   6     1249.68     1266.23     14.38 o 
   5   4   6      225.07      228.01      6.44 o 
   6   4   6     1144.53     1159.99     17.84 o 
   7   4   6     2074.91     2084.92     25.84 o 
   8   4   6      499.39      487.01     10.57 o 
 -10   5   6      211.66      199.97      9.48 o 
  -9   5   6      108.79       98.01      6.73 o 
  -8   5   6       50.42       57.60      4.61 o 
  -7   5   6       29.54       26.51      3.07 o 
  -6   5   6      192.59      173.61      6.23 o 
  -5   5   6        2.04        3.57      1.75 o 
  -4   5   6      411.20      391.46      7.85 o 
  -3   5   6      209.66      225.70      4.15 o 
  -2   5   6      162.19      153.47      3.20 o 
  -1   5   6       70.19       67.09      2.63 o 
   0   5   6     1175.85     1153.22     11.85 o 
   1   5   6        0.09       -0.18      1.08 o 
   2   5   6       29.11       33.23      2.13 o 
   3   5   6       92.87       84.46      3.33 o 
   4   5   6      420.34      417.87      7.29 o 
   5   5   6        1.90        2.95      1.79 o 
   6   5   6      303.57      310.48     12.32 o 
   7   5   6       69.25       71.92      4.79 o 
 -10   6   6      745.84      771.78     17.92 o 
  -9   6   6     1324.90     1381.61     23.76 o 
  -8   6   6     2002.45     2047.04     30.21 o 
  -7   6   6     1668.83     1704.82     27.63 o 
  -6   6   6     1728.01     1735.56     22.63 o 
  -5   6   6     2817.80     2832.42     34.61 o 
  -4   6   6     2782.85     2730.03     35.51 o 
  -3   6   6     1713.40     1781.95     23.49 o 
  -2   6   6     1137.16     1143.09     11.77 o 
  -1   6   6     3472.50     3381.15     28.30 o 
   0   6   6     1126.01     1165.76     16.66 o 
   1   6   6      409.67      387.27      6.16 o 
   2   6   6      791.17      767.04      9.65 o 
   3   6   6      733.69      735.21      9.56 o 
   4   6   6      776.95      744.44     10.45 o 
   5   6   6        1.89        2.51      2.13 o 
   6   6   6      228.97      241.37      7.80 o 
   7   6   6      662.34      659.75     25.29 o 
  -9   7   6       27.39       36.55      5.13 o 
  -8   7   6      323.57      335.65     11.46 o 
  -7   7   6      109.07      103.29      7.75 o 
  -6   7   6      107.59      106.68      7.21 o 
  -5   7   6      385.45      411.10     16.44 o 
  -4   7   6       93.18       91.61      6.52 o 
  -3   7   6       54.38       52.73      2.89 o 
  -2   7   6     1439.62     1435.84     15.58 o 
  -1   7   6      429.14      446.47      6.63 o 
   0   7   6       16.57       18.81      1.90 o 
   1   7   6      113.47      115.40      4.46 o 
   2   7   6     1742.12     1716.32     17.32 o 
   3   7   6      105.79      105.44      4.04 o 
   4   7   6       85.50       83.04      3.86 o 
   5   7   6       91.90      103.18      4.87 o 
   6   7   6      208.39      206.97      7.70 o 
  -8   8   6       38.73       40.69      6.45 o 
  -7   8   6      195.39      201.47     10.80 o 
  -6   8   6      213.42      228.06     11.23 o 
  -5   8   6       56.06       64.82      6.03 o 
  -4   8   6      364.86      345.52     12.00 o 
  -3   8   6      106.08      108.90      4.17 o 
  -2   8   6      663.24      661.93      9.59 o 
  -1   8   6      667.83      663.27      8.75 o 
   0   8   6      730.55      693.88      9.30 o 
   1   8   6     1092.48     1046.24     12.44 o 
   2   8   6     1322.32     1286.66     17.72 o 
   3   8   6     1758.62     1729.73     18.98 o 
   4   8   6     1421.03     1402.15     16.52 o 
   5   8   6     1500.53     1494.66     20.73 o 
  -6   9   6      277.08      291.05     16.18 o 
  -5   9   6        3.06        5.47      4.14 o 
  -4   9   6      367.35      370.05     15.78 o 
  -3   9   6      180.22      182.42      7.80 o 
  -2   9   6        0.09        1.19      1.81 o 
  -1   9   6       28.43       27.21      2.49 o 
   0   9   6     1082.94     1076.86     12.79 o 
   1   9   6      224.14      213.13      5.43 o 
   2   9   6       20.32       21.07      3.18 o 
   3   9   6       73.45       72.72      4.01 o 
  -3  10   6     1405.95     1441.52     21.72 o 
  -2  10   6     1110.78     1144.79     17.66 o 
  -1  10   6      593.55      583.81     10.37 o 
   0  10   6      403.02      411.71      7.48 o 
 -11   1   7      333.17      322.20     13.27 o 
 -10   1   7      365.13      365.32     10.13 o 
  -9   1   7     3113.29     3062.48     31.71 o 
  -8   1   7     2442.96     2476.61     25.87 o 
  -7   1   7      656.32      681.24      9.13 o 
  -6   1   7      464.53      487.17      6.74 o 
  -5   1   7     3564.31     3651.78     29.86 o 
  -4   1   7     3793.60     3745.87     30.26 o 
  -3   1   7       40.32       46.52      2.42 o 
  -2   1   7      935.73      911.62     10.14 o 
  -1   1   7     3060.29     3122.14     24.48 o 
   0   1   7     1476.48     1486.46     11.81 o 
   1   1   7      227.22      226.53      3.33 o 
   2   1   7      658.09      655.39      8.74 o 
   3   1   7     2278.67     2318.64     18.98 o 
   4   1   7      826.69      867.48     11.48 o 
   5   1   7      173.08      190.08      5.73 o 
   6   1   7     1083.66     1097.01     14.47 o 
   7   1   7     1541.73     1555.25     18.94 o 
   8   1   7      337.89      339.17      7.89 o 
 -11   2   7        5.79        9.27      3.11 o 
 -10   2   7        9.78        6.97      3.73 o 
  -9   2   7      303.65      297.01      8.31 o 
  -8   2   7       47.92       50.42      3.41 o 
  -7   2   7        1.01        0.18      1.44 o 
  -6   2   7      865.78      838.94     11.36 o 
  -5   2   7      251.18      238.14      5.45 o 
  -4   2   7      352.37      341.32      5.37 o 
  -3   2   7       69.56       71.47      2.73 o 
  -2   2   7      217.19      212.25      3.95 o 
  -1   2   7      525.27      516.38      6.16 o 
   0   2   7       70.89       69.75      2.28 o 
   1   2   7        0.15       -0.76      0.76 o 
   2   2   7        5.39        6.43      1.22 o 
   3   2   7       33.92       36.43      2.10 o 
   4   2   7      259.53      258.70      5.72 o 
   5   2   7      143.09      142.84      4.49 o 
   6   2   7       84.83       80.42      4.02 o 
   7   2   7      129.43      141.92      5.26 o 
   8   2   7      184.86      190.82      6.43 o 
 -11   3   7       12.89       14.26      3.05 o 
 -10   3   7       54.55       50.81      4.54 o 
  -9   3   7      762.52      779.22     14.70 o 
  -8   3   7     1206.32     1178.05     16.84 o 
  -7   3   7       15.47       18.14      2.32 o 
  -6   3   7      484.31      476.21      8.54 o 
  -5   3   7     3863.76     3867.67     33.34 o 
  -4   3   7     2443.71     2450.97     20.25 o 
  -3   3   7     1204.42     1191.42     12.15 o 
  -2   3   7     2237.21     2236.22     18.99 o 
  -1   3   7     7751.71     7790.52     57.83 o 
   0   3   7     3564.31     3512.08     28.70 o 
   1   3   7     2116.70     2116.26     19.94 o 
   2   3   7     3809.29     3785.68     31.21 o 
   3   3   7     4266.31     4186.90     35.03 o 
   4   3   7     2334.79     2280.32     24.52 o 
   5   3   7      673.96      669.74     14.59 o 
   6   3   7     2071.30     2162.55     29.96 o 
   7   3   7     1156.26     1121.35     18.73 o 
   8   3   7      230.31      238.83     32.13 o 
 -10   4   7        2.68        4.17      2.73 o 
  -9   4   7       23.77       21.77      3.05 o 
  -8   4   7      749.27      762.61     27.92 o 
  -7   4   7      510.34      508.04      9.43 o 
  -6   4   7      108.12      104.90      5.36 o 
  -5   4   7      127.89      137.69      5.69 o 
  -4   4   7     1378.07     1358.42     15.49 o 
  -3   4   7      523.52      496.08      9.50 o 
  -2   4   7       32.81       36.26      2.05 o 
  -1   4   7       38.77       41.13      2.64 o 
   0   4   7      336.51      331.33      7.15 o 
   1   4   7       89.62       84.63      3.17 o 
   2   4   7      734.76      749.41      9.38 o 
   3   4   7        2.05        3.76      1.34 o 
   4   4   7       53.52       51.60      3.36 o 
   5   4   7      353.99      355.65      8.15 o 
   6   4   7      404.27      406.08      9.28 o 
   7   4   7      310.06      334.06     17.41 o 
 -10   5   7      763.02      741.35     17.29 o 
  -9   5   7     3035.72     3044.58     46.45 o 
  -8   5   7     1829.21     1813.78     33.71 o 
  -7   5   7      528.43      536.41     12.54 o 
  -6   5   7     1137.84     1150.07     17.09 o 
  -5   5   7     2363.17     2344.62     29.64 o 
  -4   5   7     1102.61     1114.63     19.50 o 
  -3   5   7       69.85       70.03      3.78 o 
  -2   5   7      675.00      671.09      9.34 o 
  -1   5   7      750.93      720.71      9.31 o 
   0   5   7      413.07      410.14      6.40 o 
   1   5   7        2.21        2.62      1.19 o 
   2   5   7      401.00      383.33      7.30 o 
   3   5   7      799.24      789.47     10.20 o 
   4   5   7       33.63       35.95      2.74 o 
   5   5   7      372.93      380.71      8.76 o 
   6   5   7      605.21      590.39     12.33 o 
   7   5   7      843.32      859.94     22.63 o 
  -9   6   7      179.32      185.14      8.55 o 
  -8   6   7       43.09       47.52      4.58 o 
  -7   6   7        0.07        1.12      2.17 o 
  -6   6   7     1105.63     1070.71     18.05 o 
  -5   6   7      200.92      175.06      8.29 o 
  -4   6   7        8.15        5.96      2.44 o 
  -3   6   7       80.94       82.72      4.20 o 
  -2   6   7      834.80      837.31     11.88 o 
  -1   6   7       97.38      100.10      3.58 o 
   0   6   7      281.04      284.16      6.40 o 
   1   6   7       59.06       63.54      2.98 o 
   2   6   7      137.19      140.47      4.28 o 
   3   6   7       96.84       94.86      3.89 o 
   4   6   7      417.12      400.03      7.81 o 
   5   6   7        0.45       -0.60      1.72 o 
   6   6   7        0.20        1.39      2.15 o 
  -8   7   7      707.65      743.78     21.62 o 
  -7   7   7      182.62      180.11      9.65 o 
  -6   7   7      651.20      626.91     16.85 o 
  -5   7   7     1234.63     1229.92     25.80 o 
  -4   7   7      801.14      781.83     20.94 o 
  -3   7   7     1016.83      982.28     18.96 o 
  -2   7   7      902.01      847.52     12.81 o 
  -1   7   7     1634.17     1612.96     17.27 o 
   0   7   7     1504.14     1540.01     15.90 o 
   1   7   7      801.79      782.63     13.87 o 
   2   7   7     1384.73     1322.35     14.74 o 
   3   7   7     1250.02     1206.57     18.84 o 
   4   7   7      731.32      727.71     12.93 o 
   5   7   7      823.68      807.12     13.89 o 
  -7   8   7        8.20        7.35      3.81 o 
  -6   8   7      324.29      335.59     12.76 o 
  -5   8   7       32.80       36.61      5.17 o 
  -4   8   7      310.29      313.24     11.43 o 
  -3   8   7        0.02        0.31      2.86 o 
  -2   8   7      432.86      455.86      9.21 o 
  -1   8   7       15.44       15.50      1.99 o 
   0   8   7      262.98      251.08      5.50 o 
   1   8   7       40.70       45.53      2.84 o 
   2   8   7      144.58      155.74      4.77 o 
   3   8   7       33.94       29.92      2.90 o 
  -5   9   7      526.44      538.62     14.75 o 
  -4   9   7      811.37      829.40     24.12 o 
  -3   9   7     1254.85     1234.08     21.16 o 
  -2   9   7      587.33      564.79     17.70 o 
  -1   9   7      893.32      903.21     18.65 o 
   0   9   7     1303.90     1311.01     15.78 o 
   1   9   7     1152.62     1153.83     13.90 o 
 -11   0   8      238.59      230.33     10.61 o 
 -10   0   8      418.19      418.19     13.21 o 
  -9   0   8     1465.92     1470.54     55.21 o 
  -8   0   8      809.40      786.93     22.31 o 
  -7   0   8       87.55       80.10      4.75 o 
  -6   0   8      733.57      734.35     13.27 o 
  -5   0   8     1196.47     1215.94     18.30 o 
  -4   0   8       13.87       20.32      2.53 o 
  -3   0   8        0.55        0.33      1.48 o 
  -2   0   8      383.42      365.97      9.49 o 
  -1   0   8     3337.25     3381.74     39.49 o 
   1   0   8       48.12       53.86      3.41 o 
   2   0   8     3379.40     3422.29     46.03 o 
   3   0   8     2784.75     2844.32     38.58 o 
   4   0   8      584.56      601.33     16.63 o 
   5   0   8      684.06      692.53     19.84 o 
   6   0   8     3714.30     3821.21     93.68 o 
   7   0   8     2677.19     2753.51     52.14 o 
 -11   1   8       83.61       83.84      4.95 o 
 -10   1   8      434.40      433.29      9.40 o 
  -9   1   8      164.29      163.17      5.25 o 
  -8   1   8       97.79       91.96      3.86 o 
  -7   1   8      216.26      208.18      5.80 o 
  -6   1   8      118.83      118.82      3.79 o 
  -5   1   8      125.22      127.77      3.88 o 
  -4   1   8      254.45      255.10      7.12 o 
  -3   1   8        9.33        6.01      1.28 o 
  -2   1   8       19.39       21.11      1.98 o 
  -1   1   8      484.21      484.60      7.35 o 
   0   1   8      360.10      364.55      5.56 o 
   1   1   8      495.37      483.04      6.42 o 
   2   1   8      108.76      102.03      3.42 o 
   3   1   8      690.36      695.44     12.42 o 
   4   1   8      385.57      390.44      7.35 o 
   5   1   8       65.15       65.61      4.19 o 
   6   1   8       37.19       41.75      3.73 o 
   7   1   8       79.82       71.35      5.01 o 
 -11   2   8      239.13      239.97      9.62 o 
 -10   2   8      305.95      317.09     10.23 o 
  -9   2   8     2345.72     2324.32     30.89 o 
  -8   2   8     1312.58     1347.53     15.90 o 
  -7   2   8      755.12      772.08     10.41 o 
  -6   2   8     2385.33     2386.02     30.04 o 
  -5   2   8     4330.97     4329.52     35.42 o 
  -4   2   8     2317.02     2272.44     20.60 o 
  -3   2   8     1100.22     1122.31     12.04 o 
  -2   2   8     4158.80     4146.52     33.58 o 
  -1   2   8     4490.83     4418.33     35.67 o 
   0   2   8     1243.35     1231.98     11.98 o 
   1   2   8      354.69      362.32      6.31 o 
   2   2   8     2927.13     2912.61     25.24 o 
   3   2   8     2107.05     2156.97     21.73 o 
   4   2   8       45.58       55.37      3.50 o 
   5   2   8      159.39      165.09      6.39 o 
   6   2   8      842.06      830.33     16.13 o 
   7   2   8      791.57      818.64     22.43 o 
 -10   3   8       22.59       22.82      3.58 o 
  -9   3   8       34.44       31.09      3.34 o 
  -8   3   8      182.92      190.38      6.44 o 
  -7   3   8       64.35       67.38      4.14 o 
  -6   3   8      154.56      152.10      4.52 o 
  -5   3   8       13.12       13.26      1.82 o 
  -4   3   8      367.71      366.15      8.83 o 
  -3   3   8       84.53       76.32      3.47 o 
  -2   3   8      435.68      430.28      7.99 o 
  -1   3   8       34.38       31.51      2.44 o 
   0   3   8       15.68       15.53      1.68 o 
   1   3   8      264.22      266.77      5.65 o 
   2   3   8      323.29      318.35      5.73 o 
   3   3   8        0.82        1.68      1.33 o 
   4   3   8       72.34       77.38      4.77 o 
   5   3   8      350.13      360.11     10.70 o 
   6   3   8      125.94      131.28      6.01 o 
 -10   4   8      486.37      485.99     13.54 o 
  -9   4   8      965.56      996.37     23.49 o 
  -8   4   8      989.34      979.84     17.19 o 
  -7   4   8      694.39      694.45     20.01 o 
  -6   4   8      937.85      945.77     15.12 o 
  -5   4   8     1709.55     1673.17     22.50 o 
  -4   4   8     1069.95     1042.36     14.30 o 
  -3   4   8      656.58      674.50     11.31 o 
  -2   4   8     1748.88     1730.90     20.56 o 
  -1   4   8     1808.94     1764.37     19.08 o 
   0   4   8      719.35      711.19     10.19 o 
   1   4   8      636.42      614.77     11.25 o 
   2   4   8     1497.88     1468.01     18.69 o 
   3   4   8     1575.01     1540.27     16.23 o 
   4   4   8      384.75      398.67      8.32 o 
   5   4   8      363.62      365.90     15.28 o 
   6   4   8     1164.40     1168.10     19.02 o 
  -9   5   8        7.52        9.85      3.07 o 
  -8   5   8      200.93      193.78      8.59 o 
  -7   5   8       64.32       62.88      4.57 o 
  -6   5   8      183.75      173.15      7.66 o 
  -5   5   8        8.89        5.65      2.31 o 
  -4   5   8      210.37      212.42      6.47 o 
  -3   5   8       70.33       68.91      3.36 o 
  -2   5   8      425.05      422.11      8.29 o 
  -1   5   8        4.22        3.53      1.36 o 
   0   5   8       23.42       23.60      2.53 o 
   1   5   8      311.89      298.72      6.09 o 
   2   5   8      370.61      370.27      6.68 o 
   3   5   8        0.05       -0.04      1.42 o 
   4   5   8       56.39       52.89      4.85 o 
   5   5   8      332.93      345.49     12.19 o 
  -8   6   8      551.05      549.05     14.97 o 
  -7   6   8      335.06      311.28      9.80 o 
  -6   6   8      211.61      219.86      9.90 o 
  -5   6   8      356.84      336.02     12.39 o 
  -4   6   8      209.48      205.46      6.80 o 
  -3   6   8      260.15      250.08      7.50 o 
  -2   6   8      423.14      403.88      8.25 o 
  -1   6   8      547.01      538.58      8.88 o 
   0   6   8      314.16      308.96      8.67 o 
   1   6   8      777.26      764.01     14.87 o 
   2   6   8      748.87      740.06     10.25 o 
   3   6   8     1152.03     1134.97     15.22 o 
   4   6   8      903.69      881.52     14.74 o 
  -7   7   8       91.43       90.83      7.45 o 
  -6   7   8      179.99      195.47     10.18 o 
  -5   7   8       51.61       55.24      6.49 o 
  -4   7   8      190.85      196.96      7.42 o 
  -3   7   8        0.34        2.05      2.53 o 
  -2   7   8        6.58       12.30      2.71 o 
  -1   7   8      243.69      230.27      5.84 o 
   0   7   8      507.69      508.64      9.02 o 
   1   7   8      112.85      115.29      4.59 o 
   2   7   8        1.75        2.47      1.60 o 
   3   7   8      617.34      606.16     10.06 o 
  -5   8   8     1448.52     1519.63     30.70 o 
  -4   8   8     1636.50     1635.57     28.63 o 
  -3   8   8     1377.45     1371.78     22.36 o 
  -2   8   8     2155.09     2099.26     29.18 o 
  -1   8   8      943.20      963.76     13.42 o 
   0   8   8     1208.76     1221.73     16.49 o 
   1   8   8      880.92      852.01     17.20 o 
   2   8   8      599.18      587.50      9.89 o 
 -10   1   9      385.22      377.04      9.30 o 
  -9   1   9     1237.77     1236.72     15.74 o 
  -8   1   9      528.56      523.20      8.81 o 
  -7   1   9       56.09       56.50      3.27 o 
  -6   1   9      621.38      644.46      9.05 o 
  -5   1   9     2798.84     2769.97     24.94 o 
  -4   1   9      610.41      596.85      8.46 o 
  -3   1   9      265.90      245.37      5.15 o 
  -2   1   9     2141.89     2171.23     20.19 o 
  -1   1   9     2287.19     2284.88     20.95 o 
   0   1   9     1425.67     1391.84     15.23 o 
   1   1   9      645.49      643.32     10.09 o 
   2   1   9     2050.55     2065.12     25.33 o 
   3   1   9     2481.98     2551.00     36.80 o 
   4   1   9      555.06      582.24     10.92 o 
   5   1   9      832.51      882.94     15.76 o 
   6   1   9     1451.10     1513.26     23.89 o 
 -10   2   9       22.73       22.43      3.45 o 
  -9   2   9        0.03        0.13      1.66 o 
  -8   2   9       82.86       83.73      4.00 o 
  -7   2   9       12.21       10.00      1.89 o 
  -6   2   9       43.51       45.22      2.97 o 
  -5   2   9      286.87      292.80      5.72 o 
  -4   2   9      106.31      101.41      3.83 o 
  -3   2   9      364.42      331.88      6.60 o 
  -2   2   9       52.83       47.89      2.83 o 
  -1   2   9      281.39      284.26      6.17 o 
   0   2   9      243.27      230.53      6.79 o 
   1   2   9        2.49        1.97      1.70 o 
   2   2   9       69.55       67.23      4.14 o 
   3   2   9        0.22       -0.90      1.74 o 
   4   2   9        4.56        2.34      2.04 o 
   5   2   9       44.27       45.16      4.67 o 
 -10   3   9     1322.17     1293.63     42.90 o 
  -9   3   9     2679.21     2686.41     32.01 o 
  -8   3   9     2084.00     2131.28     26.51 o 
  -7   3   9      377.26      380.84      9.31 o 
  -6   3   9     2016.52     2031.58     22.61 o 
  -5   3   9     3429.58     3425.91     33.78 o 
  -4   3   9     1080.17     1044.16     13.53 o 
  -3   3   9      243.45      249.92      6.88 o 
  -2   3   9      792.49      820.21     11.52 o 
  -1   3   9     2027.35     2038.48     23.84 o 
   0   3   9       97.53      111.44      5.72 o 
   1   3   9       20.13       18.23      2.16 o 
   2   3   9      356.18      371.57      7.38 o 
   3   3   9      530.50      522.15     13.70 o 
   4   3   9       32.08       36.71      4.89 o 
   5   3   9       12.42       19.20      7.39 o 
  -9   4   9        2.10        4.70      2.83 o 
  -8   4   9       35.56       39.36      4.03 o 
  -7   4   9      216.13      233.05      7.99 o 
  -6   4   9      266.85      266.87      9.17 o 
  -5   4   9      333.39      331.53      7.73 o 
  -4   4   9       37.49       40.43      3.07 o 
  -3   4   9      543.46      542.25      9.86 o 
  -2   4   9      809.36      827.02     12.87 o 
  -1   4   9      134.21      138.81      5.30 o 
   0   4   9       33.44       35.08      3.12 o 
   1   4   9      299.05      318.17      6.88 o 
   2   4   9      134.03      148.18      5.44 o 
   3   4   9       63.92       62.34      4.42 o 
   4   4   9        1.90       -0.17      1.75 o 
   5   4   9       20.62       22.77      3.35 o 
  -8   5   9       79.23       75.53      6.82 o 
  -7   5   9        7.59        7.10      2.88 o 
  -6   5   9      246.76      243.93      6.91 o 
  -5   5   9     1252.89     1243.77     19.07 o 
  -4   5   9      696.77      653.63     12.61 o 
  -3   5   9      108.91      101.90      4.49 o 
  -2   5   9     1346.82     1343.62     18.35 o 
  -1   5   9     2644.16     2611.68     34.67 o 
   0   5   9     1401.40     1417.29     17.33 o 
   1   5   9      688.93      685.54     12.81 o 
   2   5   9     2363.05     2378.78     25.72 o 
   3   5   9     2325.48     2320.69     30.62 o 
   4   5   9     1162.89     1149.99     31.32 o 
  -7   6   9       14.10       15.51      4.10 o 
  -6   6   9      116.57      129.13     11.79 o 
  -5   6   9      160.40      164.50      7.94 o 
  -4   6   9      543.44      533.01     16.86 o 
  -3   6   9       76.54       80.59      5.46 o 
  -2   6   9       52.08       57.56      3.86 o 
  -1   6   9      282.66      270.10      7.39 o 
   0   6   9      510.95      522.66      9.35 o 
   1   6   9       21.23       25.54      2.71 o 
   2   6   9       26.86       29.84      2.94 o 
   3   6   9       48.67       52.37      5.67 o 
  -6   7   9      832.89      829.57     19.69 o 
  -5   7   9     1041.99     1031.49     18.81 o 
  -4   7   9      907.23      921.30     17.62 o 
  -3   7   9      365.24      357.96     10.05 o 
  -2   7   9      497.21      500.29     11.92 o 
  -1   7   9     1206.35     1246.84     20.27 o 
   0   7   9      373.68      361.71      7.88 o 
   1   7   9      259.92      264.75      6.99 o 
  -9   0  10     1166.07     1161.34     22.95 o 
  -8   0  10      772.59      796.12     14.93 o 
  -7   0  10      297.59      298.28      9.02 o 
  -6   0  10     1774.05     1764.76     26.15 o 
  -5   0  10     2744.36     2684.54     35.49 o 
  -4   0  10     2007.05     1941.27     36.58 o 
  -3   0  10     1003.93     1010.87     22.93 o 
  -2   0  10     3501.36     3423.33     42.29 o 
  -1   0  10     4506.64     4500.20     59.32 o 
   0   0  10      609.35      608.57     14.09 o 
   1   0  10     1534.30     1527.10     32.16 o 
   2   0  10     2441.95     2325.16     77.47 o 
   3   0  10     1532.03     1590.02     43.49 o 
   4   0  10      238.97      225.44     17.61 o 
  -9   1  10      144.01      154.03      5.52 o 
  -8   1  10      277.28      286.09      6.82 o 
  -7   1  10      226.30      214.48      5.30 o 
  -6   1  10       76.49       77.48      4.46 o 
  -5   1  10       99.76       90.11      3.95 o 
  -4   1  10      263.55      263.34      5.82 o 
  -3   1  10        1.23        1.11      1.48 o 
  -2   1  10        0.72       -1.15      1.51 o 
  -1   1  10       35.60       36.35      2.77 o 
   0   1  10       11.58       15.74      2.27 o 
   1   1  10      122.95      136.77      6.15 o 
   2   1  10      432.05      463.27     12.74 o 
   3   1  10       53.94       61.83      8.14 o 
   4   1  10      212.84      202.87     17.25 o 
  -9   2  10     1541.21     1576.09     19.60 o 
  -8   2  10      450.60      450.15      9.16 o 
  -7   2  10      301.21      322.97      9.10 o 
  -6   2  10      512.56      519.27      9.73 o 
  -5   2  10     1054.78     1045.93     12.80 o 
  -4   2  10      176.20      168.91      5.54 o 
  -3   2  10       24.03       22.27      2.76 o 
  -2   2  10      950.57      931.36     13.01 o 
  -1   2  10      609.69      618.35     11.11 o 
   0   2  10       36.22       33.52      3.15 o 
   1   2  10      140.76      146.02      6.21 o 
   2   2  10     1287.55     1320.79     21.13 o 
   3   2  10      701.29      732.52     29.29 o 
   4   2  10      138.04      132.39     14.87 o 
  -8   3  10       30.00       34.00      3.21 o 
  -7   3  10       15.33       15.41      2.52 o 
  -6   3  10      369.75      381.97      8.21 o 
  -5   3  10        2.29        2.30      1.65 o 
  -4   3  10       14.52       15.44      2.22 o 
  -3   3  10       40.15       42.23      3.12 o 
  -2   3  10       63.21       66.50      4.17 o 
  -1   3  10       10.33        8.10      2.12 o 
   0   3  10      147.01      139.44      7.42 o 
   1   3  10        3.54        0.53      1.92 o 
   2   3  10       24.38       21.57      3.39 o 
   3   3  10      198.34      203.78      9.03 o 
   4   3  10      103.12      103.54      9.62 o 
  -8   4  10      483.93      508.49     10.54 o 
  -7   4  10      356.69      370.15      9.28 o 
  -6   4  10      899.94      916.71     14.71 o 
  -5   4  10      955.38      926.77     14.71 o 
  -4   4  10      337.82      321.87     11.79 o 
  -3   4  10      630.77      618.77     11.32 o 
  -2   4  10     1322.01     1309.44     21.19 o 
  -1   4  10      806.24      786.15     14.04 o 
   0   4  10      332.60      316.70     11.21 o 
   1   4  10      588.04      590.48     11.56 o 
   2   4  10     1380.56     1399.42     20.03 o 
   3   4  10      639.18      648.56     21.52 o 
  -7   5  10       51.91       59.56      4.76 o 
  -6   5  10      314.00      336.68     13.02 o 
  -5   5  10       15.91       17.03      3.09 o 
  -4   5  10       16.49       13.96      3.55 o 
  -3   5  10       64.98       74.30      4.59 o 
  -2   5  10       56.22       59.17      4.38 o 
  -1   5  10       82.50       82.97      4.92 o 
   0   5  10      120.43      127.54      5.87 o 
   1   5  10       27.69       31.24      3.44 o 
   2   5  10        1.12        4.22      2.33 o 
  -5   6  10      953.95      962.43     17.40 o 
  -4   6  10      776.40      775.24     22.20 o 
  -3   6  10     1601.66     1602.17     25.96 o 
  -2   6  10     1475.59     1512.97     20.96 o 
  -1   6  10     1182.23     1178.73     18.05 o 
   0   6  10      807.24      798.29     14.21 o 
  -8   1  11      294.35      299.04      7.47 o 
  -7   1  11      258.10      253.83      7.10 o 
  -6   1  11     2149.80     2161.28     22.18 o 
  -5   1  11     1880.55     1878.87     19.95 o 
  -4   1  11      219.24      214.28      6.13 o 
  -3   1  11      485.54      477.87      8.70 o 
  -2   1  11     1720.40     1757.21     19.64 o 
  -1   1  11     1329.76     1321.48     20.69 o 
   0   1  11      147.19      142.08      6.88 o 
   1   1  11      178.93      201.30     11.05 o 
   2   1  11     1469.89     1580.12     35.08 o 
  -7   2  11       37.39       35.18      3.48 o 
  -6   2  11       41.40       47.10      3.40 o 
  -5   2  11        0.11        0.85      1.87 o 
  -4   2  11       24.08       27.26      2.93 o 
  -3   2  11      287.34      307.48      7.43 o 
  -2   2  11      248.58      265.33      7.84 o 
  -1   2  11        0.10       -1.77      1.77 o 
   0   2  11      203.64      220.07     11.09 o 
   1   2  11      243.60      271.61     10.19 o 
   2   2  11       30.08       22.65      4.95 o 
  -7   3  11       12.80       19.80      3.69 o 
  -6   3  11      549.07      544.90     13.97 o 
  -5   3  11      507.46      510.03      9.46 o 
  -4   3  11       71.09       66.08      4.08 o 
  -3   3  11       61.52       57.57      4.23 o 
  -2   3  11      918.22      903.95     17.03 o 
  -1   3  11     1392.13     1428.89     21.56 o 
   0   3  11      263.80      253.21      9.55 o 
   1   3  11      685.35      702.92     16.18 o 
  -6   4  11        5.63        5.42      2.48 o 
  -5   4  11      127.19      117.48      6.58 o 
  -4   4  11      456.62      449.84     11.49 o 
  -3   4  11        5.96        5.75      2.23 o 
  -2   4  11      128.44      133.31      6.58 o 
  -1   4  11      635.67      640.12     13.09 o 
   0   4  11      213.15      225.69      9.44 o 
  -4   5  11      822.52      822.71     20.40 o 
  -3   5  11      376.22      368.08     12.28 o 
  -2   5  11     1171.34     1200.47     19.34 o 
  -5   0  12      661.51      628.20     14.61 o 
  -4   0  12      157.69      145.23      8.64 o 
  -3   0  12      100.79      114.05      7.60 o 
  -2   0  12      428.48      448.52     15.20 o 
  -1   0  12      100.61      107.62      9.50 o 
  -5   1  12      164.28      164.10      6.61 o 
  -4   1  12       90.51       86.75      4.92 o 
  -3   1  12      105.50      107.25      5.39 o 
  -2   1  12       37.21       45.58      4.97 o 
  -1   1  12       33.78       34.01      5.06 o 
  -4   2  12      375.43      369.21     10.83 o 
  -3   2  12      785.91      785.47     14.42 o 
  -2   2  12     1630.94     1695.96     23.48 o 
                                                 
